# Supplementary material for: Crystal structure of tricarbon­yltris(pyri­dine-κN)rhenium(I) tetra­fluorido­borate
Source: Acta Crystallogr E Crystallogr Commun. 2015 Apr 11;71(Pt 5):m106–7. doi: 10.1107/S2056989015006180 (PMC4420038; doi:10.1107/S2056989015006180)
Supplement: Supplementary file 1 [file e-71-0m106-sup1.cif]

##############################################################################
#                                                                            #
# This CIF contains the data in a paper accepted for publication in          #
# Acta Crystallographica Section E. It conforms to the requirements of       #
# Notes for Authors for Acta Crystallographica Section E, and has been       #
# peer reviewed under the auspices of the IUCr Commission on Journals.       #
#                                                                            #
# Full details of the Crystallographic Information File format               #
# are given in the paper "The Crystallographic Information File (CIF):       #
# a New Standard Archive File for Crystallography" by S. R. Hall, F. H.      #
# Allen and I. D. Brown [Acta Cryst. (1991), A47, 655-685].                  #
#                                                                            #
# The current version of the core CIF dictionary is obtainable from          #
# ftp://ftp.iucr.org/pub/cif_core.dic.                                       #
#                                                                            #
# Software is freely available for graphical display of the structure(s)     #
# in this CIF. For information consult the CIF software page                 #
# http://www.iucr.org/resources/cif/software.                                #
#                                                                            #
# This file may be used for bona fide research purposes within the           #
# scientific community so long as proper attribution is given to the journal # 
# article from which it was obtained.                                        #
#                                                                            #
##############################################################################
data_I
_database_code_depnum_ccdc_archive 'CCDC 1022851'
_audit_creation_method     SHELXL-97
_journal_date_recd_electronic     2015-03-06
_journal_date_accepted     2015-03-26
_journal_name_full     'Acta Crystallographica, Section E'
_journal_year     2015
_journal_volume     71
_journal_issue      5
_journal_page_first     m106
_journal_page_last     m107
_journal_paper_category     HM
_journal_paper_doi     10.1107/S2056989015006180
_journal_coeditor_code     SU5093
_publ_contact_author_name     'Gabriel O. Egharevba '
_publ_contact_author_address
;
Department of Chemistry,
Obafemi Awolowo University,
Ile-Ife,
Nigeria
;
_publ_contact_author_email     gegharev@yahoo.com
_publ_contact_author_phone     '+234 8037021278'
_publ_section_title
;
Crystal structure of tricarbonyltris(pyridine-\k<i>N</i>)rhenium(I)
tetrafluoridoborate
;
loop_
    _publ_author_name
    _publ_author_address
    'Ikotun, Adebomi A.'
;
Department of Chemistry and Industrial Chemistry
Bowen University
Iwo
Osun State
Nigeria
;
    'Coogan, Micheal P.'
;
Department of Chemistry
Cardiff University
Wales
Department of Chemistry
Lancaster University
Bailrigg
England
;
    'Owoseni, Abimbola A.'
;
Department of Biological Sciences
Bowen University
Iwo
Osun State
Nigeria
;
    'Bhuvanesh, Nattamai'
;
Department of Chemistry
Texas A & M University
Texas
USA
;
    'Egharevba, Gabriel O.'
;
Department of Chemistry
Obafemi Awolowo University
Ile-Ife
Nigeria
;
_chemical_name_systematic
;
Tricarbonyltris(pyridine-\k<i>N</i>)rhenium(I)
tetrafluoridoborate
;
_chemical_name_common     ?
_chemical_formula_moiety     'C18 H15 N3 O3 Re +, B F4 -'
_chemical_formula_sum     'C18 H15 B F4 N3 O3 Re'
_chemical_formula_iupac     '[Re (C6 H5 N)3 (C O)3] B F4'
_chemical_formula_weight     594.34
_chemical_melting_point     ?
_symmetry_cell_setting     monoclinic
_symmetry_space_group_name_H-M     'P 21/c'
_symmetry_space_group_name_Hall     'P 2ybc'
loop_
    _symmetry_equiv_pos_as_xyz
    'x, y, z'
    '-x, y+1/2, -z+1/2'
    '-x, -y, -z'
    'x, -y-1/2, z-1/2'
_cell_length_a     8.1272(12)
_cell_length_b     18.718(3)
_cell_length_c     13.046(2)
_cell_angle_alpha     90.00
_cell_angle_beta     97.317(9)
_cell_angle_gamma     90.00
_cell_volume     1968.5(5)
_cell_formula_units_Z     4
_cell_measurement_reflns_used     2921
_cell_measurement_theta_min     4.15
_cell_measurement_theta_max     62.36
_cell_measurement_temperature     110(2)
_exptl_crystal_description     block
_exptl_crystal_colour     colourless
_exptl_crystal_size_max     0.08
_exptl_crystal_size_mid     0.06
_exptl_crystal_size_min     0.02
_exptl_crystal_density_diffrn     2.005
_exptl_crystal_density_meas     ?
_exptl_crystal_density_method     'not measured'
_exptl_crystal_F_000     1136
_exptl_absorpt_coefficient_mu     12.658
_exptl_absorpt_correction_type     multi-scan
_exptl_absorpt_process_details
;
(SADABS; Sheldrick, 2006)
;
_exptl_absorpt_correction_T_min     0.4308
_exptl_absorpt_correction_T_max     0.7859
_exptl_special_details     ?
_diffrn_ambient_temperature     110(2)
_diffrn_radiation_type     CuK\a
_diffrn_radiation_wavelength     1.54178
_diffrn_radiation_source     'fine-focus sealed tube'
_diffrn_radiation_monochromator     graphite
_diffrn_measurement_device_type     'Bruker GADDS D8 Discover'
_diffrn_measurement_method     'phi and omega scans'
_diffrn_detector_area_resol_mean     ?
_diffrn_reflns_number     39315
_diffrn_reflns_av_R_equivalents     0.0524
_diffrn_reflns_av_sigmaI/netI     0.0226
_diffrn_reflns_theta_min     4.15
_diffrn_reflns_theta_max     59.97
_diffrn_reflns_theta_full     59.97
_diffrn_measured_fraction_theta_max     0.991
_diffrn_measured_fraction_theta_full     0.991
_diffrn_reflns_limit_h_min     -9
_diffrn_reflns_limit_h_max     9
_diffrn_reflns_limit_k_min     -21
_diffrn_reflns_limit_k_max     21
_diffrn_reflns_limit_l_min     -14
_diffrn_reflns_limit_l_max     14
_diffrn_standards_number     0
_diffrn_standards_interval_count     0
_diffrn_standards_decay_%     0
_refine_special_details
;
Refinement of <i>F</i>^2^ against ALL reflections. The weighted <i>R</i>-factor
<i>wR</i> and goodness of fit <i>S</i> are based on <i>F</i>^2^, conventional
<i>R</i>-factors <i>R</i> are based on <i>F</i>, with <i>F</i> set to zero for
negative <i>F</i>^2^. The threshold expression of <i>F</i>^2^ >
\s(<i>F</i>^2^) is used only for calculating <i>R</i>-factors(gt) <i>etc</i>.
and is not relevant to the choice of reflections for refinement.
<i>R</i>-factors based on <i>F</i>^2^ are statistically about twice as large
as those based on <i>F</i>, and <i>R</i>- factors based on ALL data will be
even larger.
;
_reflns_number_total     2891
_reflns_number_gt     2589
_reflns_threshold_expression     >2sigma(I)
_refine_ls_structure_factor_coef     Fsqd
_refine_ls_matrix_type     full
_refine_ls_R_factor_all     0.0267
_refine_ls_R_factor_gt     0.0234
_refine_ls_wR_factor_gt     0.0476
_refine_ls_wR_factor_ref     0.0481
_refine_ls_goodness_of_fit_ref     1.105
_refine_ls_restrained_S_all     1.086
_refine_ls_number_reflns     2891
_refine_ls_number_parameters     308
_refine_ls_number_restraints     172
_refine_ls_hydrogen_treatment     constr
_refine_ls_weighting_scheme     calc
_refine_ls_weighting_details
         'calc w=1/[\s^2^(Fo^2^)+(0.0131P)^2^+6.6179P] where P=(Fo^2^+2Fc^2^)/3'
_atom_sites_solution_hydrogens     geom
_atom_sites_solution_primary     direct
_atom_sites_solution_secondary     difmap
_refine_ls_shift/su_max     0.001
_refine_ls_shift/su_mean     0.000
_refine_diff_density_max     0.978
_refine_diff_density_min     -0.976
_refine_ls_extinction_method     none
_refine_ls_extinction_coef     ?
loop_
    _atom_type_symbol
    _atom_type_description
    _atom_type_scat_dispersion_real
    _atom_type_scat_dispersion_imag
    _atom_type_scat_source
    C C 0.0181 0.0091 'International Tables Vol C Tables 4.2.6.8 and 6.1.1.4'
    H H 0.0000 0.0000 'International Tables Vol C Tables 4.2.6.8 and 6.1.1.4'
    B B 0.0090 0.0039 'International Tables Vol C Tables 4.2.6.8 and 6.1.1.4'
    N N 0.0311 0.0180 'International Tables Vol C Tables 4.2.6.8 and 6.1.1.4'
    O O 0.0492 0.0322 'International Tables Vol C Tables 4.2.6.8 and 6.1.1.4'
    F F 0.0727 0.0534 'International Tables Vol C Tables 4.2.6.8 and 6.1.1.4'
    Re Re -5.2083 5.8923 'International Tables Vol C Tables 4.2.6.8 and 6.1.1.4'
_computing_data_collection
;
APEX2 and <i>FRAMBO</i> (Bruker, 2004)
;
_computing_cell_refinement
;
SAINT (Bruker, 2004)
;
_computing_data_reduction
;
SAINT (Bruker, 2004)
;
_computing_structure_solution
;
SHELXS97 (Sheldrick, 2008)
;
_computing_structure_refinement
;
SHELXL97 (Sheldrick, 2008)
;
_computing_molecular_graphics
;
X-SEED (Barbour, 2001)
;
_computing_publication_material
;
SHELXTL (Sheldrick, 2008) and PLATON (Spek, 2009)
;
loop_
    _atom_site_type_symbol
    _atom_site_label
    _atom_site_fract_x
    _atom_site_fract_y
    _atom_site_fract_z
    _atom_site_U_iso_or_equiv
    _atom_site_adp_type
    _atom_site_calc_flag
    _atom_site_refinement_flags
    _atom_site_occupancy
    _atom_site_symmetry_multiplicity
    _atom_site_disorder_assembly
    _atom_site_disorder_group
    Re Re1 0.90696(2) 0.817237(10) 0.800171(15) 0.01465(7) Uani d . 1 1 . .
    C C1 1.1344(6) 0.8090(2) 0.8614(3) 0.0212(10) Uani d . 1 1 . .
    C C2 0.9740(5) 0.9040(2) 0.7377(3) 0.0188(10) Uani d . 1 1 . .
    C C3 0.9626(5) 0.7679(2) 0.6806(4) 0.0187(10) Uani d . 1 1 . .
    C C4 0.5751(6) 0.8920(2) 0.7123(3) 0.0209(10) Uani d . 1 1 . .
    H H4A 0.6364 0.9327 0.7387 0.025 Uiso calc R 1 1 . .
    C C5 0.4181(6) 0.9021(3) 0.6613(4) 0.0235(10) Uani d U 1 1 . .
    H H5A 0.3714 0.9486 0.6534 0.028 Uiso calc R 1 1 . .
    C C6 0.3314(6) 0.8441(3) 0.6224(4) 0.0253(10) Uani d U 1 1 . .
    H H6A 0.2237 0.8500 0.5857 0.030 Uiso calc R 1 1 . .
    C C7 0.3993(6) 0.7762(3) 0.6360(4) 0.0255(11) Uani d U 1 1 . .
    H H7A 0.3388 0.7352 0.6100 0.031 Uiso calc R 1 1 . .
    C C8 0.5569(5) 0.7699(2) 0.6884(3) 0.0190(10) Uani d . 1 1 . .
    H H8A 0.6045 0.7236 0.6978 0.023 Uiso calc R 1 1 . .
    C C9 0.7018(6) 0.7040(2) 0.9139(3) 0.0223(11) Uani d . 1 1 . .
    H H9A 0.6199 0.7405 0.9073 0.027 Uiso calc R 1 1 . .
    C C10 0.6690(6) 0.6415(2) 0.9644(3) 0.0226(11) Uani d . 1 1 . .
    H H10A 0.5663 0.6355 0.9910 0.027 Uiso calc R 1 1 . .
    C C11 0.7859(6) 0.5882(2) 0.9758(4) 0.0255(11) Uani d . 1 1 . .
    H H11A 0.7674 0.5452 1.0112 0.031 Uiso calc R 1 1 . .
    C C12 0.9321(6) 0.5994(2) 0.9336(4) 0.0246(11) Uani d . 1 1 . .
    H H12A 1.0154 0.5635 0.9392 0.030 Uiso calc R 1 1 . .
    C C13 0.9560(6) 0.6625(2) 0.8837(4) 0.0221(11) Uani d . 1 1 . .
    H H13A 1.0565 0.6691 0.8548 0.027 Uiso calc R 1 1 . .
    C C14 0.6690(6) 0.8790(2) 0.9558(4) 0.0233(11) Uani d . 1 1 . .
    H H14A 0.5847 0.8586 0.9074 0.028 Uiso calc R 1 1 . .
    C C15 0.6234(6) 0.9127(3) 1.0420(4) 0.0289(12) Uani d . 1 1 . .
    H H15A 0.5100 0.9150 1.0526 0.035 Uiso calc R 1 1 . .
    C C16 0.7436(6) 0.9430(3) 1.1123(4) 0.0295(12) Uani d . 1 1 . .
    H H16A 0.7151 0.9666 1.1720 0.035 Uiso calc R 1 1 . .
    C C17 0.9070(6) 0.9383(2) 1.0939(4) 0.0264(11) Uani d . 1 1 . .
    H H17A 0.9930 0.9586 1.1412 0.032 Uiso calc R 1 1 . .
    C C18 0.9439(6) 0.9040(2) 1.0070(4) 0.0217(10) Uani d . 1 1 . .
    H H18A 1.0567 0.9014 0.9952 0.026 Uiso calc R 1 1 . .
    N N1 0.6466(4) 0.82675(18) 0.7269(3) 0.0160(8) Uani d . 1 1 . .
    N N2 0.8427(4) 0.71536(18) 0.8741(3) 0.0173(8) Uani d . 1 1 . .
    N N3 0.8279(4) 0.87363(19) 0.9373(3) 0.0179(8) Uani d . 1 1 . .
    O O1 1.2715(4) 0.80628(18) 0.8956(3) 0.0309(8) Uani d . 1 1 . .
    O O2 1.0248(4) 0.95285(17) 0.6991(2) 0.0273(8) Uani d . 1 1 . .
    O O3 0.9949(4) 0.74082(17) 0.6064(2) 0.0255(7) Uani d . 1 1 . .
    B B1 0.3395(7) 0.5865(3) 0.7653(5) 0.0338(14) Uani d PDU 0.705(11) 1 A 1
    F F1 0.5081(9) 0.5915(5) 0.7637(9) 0.056(3) Uani d PDU 0.705(11) 1 A 1
    F F2 0.3088(9) 0.5538(3) 0.8585(5) 0.0468(17) Uani d PDU 0.705(11) 1 A 1
    F F3 0.2785(6) 0.5397(3) 0.6835(4) 0.0522(18) Uani d PDU 0.705(11) 1 A 1
    F F4 0.2648(13) 0.6503(3) 0.7527(8) 0.082(3) Uani d PDU 0.705(11) 1 A 1
    B B1A 0.3395(7) 0.5865(3) 0.7653(5) 0.0338(14) Uani d PDU 0.295(11) 1 A 2
    F F1A 0.5017(19) 0.5630(8) 0.776(2) 0.026(4) Uani d PDU 0.295(11) 1 A 2
    F F2A 0.236(2) 0.5462(8) 0.8115(18) 0.061(5) Uani d PDU 0.295(11) 1 A 2
    F F3A 0.2854(15) 0.5990(11) 0.6583(9) 0.069(6) Uani d PDU 0.295(11) 1 A 2
    F F4A 0.3349(16) 0.6580(6) 0.8070(12) 0.035(3) Uani d PDU 0.295(11) 1 A 2
loop_
    _atom_site_aniso_label
    _atom_site_aniso_U_11
    _atom_site_aniso_U_22
    _atom_site_aniso_U_33
    _atom_site_aniso_U_12
    _atom_site_aniso_U_13
    _atom_site_aniso_U_23
    Re1 0.01373(11) 0.01449(11) 0.01556(11) -0.00004(9) 0.00123(7) -0.00028(9)
    C1 0.029(3) 0.022(2) 0.014(2) 0.001(2) 0.004(2) 0.000(2)
    C2 0.014(2) 0.022(2) 0.019(2) 0.003(2) -0.003(2) -0.007(2)
    C3 0.012(2) 0.017(2) 0.026(3) -0.0014(18) -0.001(2) 0.008(2)
    C4 0.024(3) 0.018(2) 0.021(3) 0.000(2) 0.004(2) 0.000(2)
    C5 0.020(2) 0.028(2) 0.024(2) 0.0068(19) 0.007(2) 0.005(2)
    C6 0.015(2) 0.032(2) 0.027(2) -0.0113(18) -0.0049(19) 0.005(2)
    C7 0.025(3) 0.029(2) 0.022(2) -0.010(2) -0.001(2) 0.003(2)
    C8 0.022(3) 0.017(2) 0.017(2) -0.0016(19) 0.001(2) 0.000(2)
    C9 0.022(3) 0.023(2) 0.021(3) -0.001(2) 0.001(2) -0.002(2)
    C10 0.026(3) 0.023(3) 0.020(3) -0.005(2) 0.006(2) 0.006(2)
    C11 0.037(3) 0.019(2) 0.021(3) -0.005(2) 0.002(2) 0.000(2)
    C12 0.029(3) 0.016(2) 0.027(3) 0.004(2) -0.001(2) -0.002(2)
    C13 0.017(2) 0.025(3) 0.024(3) 0.003(2) 0.003(2) -0.004(2)
    C14 0.023(3) 0.027(3) 0.020(3) -0.005(2) 0.002(2) 0.000(2)
    C15 0.030(3) 0.030(3) 0.031(3) -0.001(2) 0.015(2) -0.004(2)
    C16 0.036(3) 0.027(3) 0.028(3) -0.003(2) 0.013(2) -0.012(2)
    C17 0.031(3) 0.023(3) 0.025(3) -0.008(2) 0.000(2) -0.008(2)
    C18 0.021(3) 0.018(2) 0.025(3) -0.001(2) 0.001(2) 0.003(2)
    N1 0.0159(19) 0.0144(19) 0.0174(19) -0.0027(15) 0.0015(15) 0.0026(16)
    N2 0.020(2) 0.0159(18) 0.0159(19) 0.0004(16) 0.0010(16) -0.0024(16)
    N3 0.021(2) 0.0170(19) 0.015(2) -0.0008(16) 0.0030(17) 0.0034(16)
    O1 0.0159(19) 0.042(2) 0.033(2) 0.0020(15) -0.0057(16) 0.0022(17)
    O2 0.0305(19) 0.0204(17) 0.0315(19) -0.0066(15) 0.0058(16) 0.0017(16)
    O3 0.0288(19) 0.0264(18) 0.0222(18) -0.0004(15) 0.0060(15) -0.0044(16)
    B1 0.025(3) 0.031(3) 0.048(4) -0.004(3) 0.013(3) -0.005(3)
    F1 0.034(3) 0.092(8) 0.045(5) -0.021(4) 0.014(3) -0.029(6)
    F2 0.045(4) 0.035(3) 0.063(4) -0.007(3) 0.016(3) 0.006(3)
    F3 0.044(3) 0.043(4) 0.062(3) -0.008(2) -0.019(2) 0.001(3)
    F4 0.121(7) 0.036(3) 0.106(7) 0.031(4) 0.075(6) 0.029(4)
    B1A 0.025(3) 0.031(3) 0.048(4) -0.004(3) 0.013(3) -0.005(3)
    F1A 0.017(5) 0.023(8) 0.043(8) 0.003(5) 0.017(5) -0.001(7)
    F2A 0.031(8) 0.032(6) 0.130(15) -0.009(6) 0.044(9) -0.002(9)
    F3A 0.038(7) 0.111(16) 0.054(6) 0.018(7) -0.010(5) -0.010(7)
    F4A 0.028(7) 0.017(5) 0.059(9) 0.009(4) 0.001(6) 0.009(5)
_geom_special_details
;
All e.s.d.'s (except the e.s.d. in the dihedral angle between two l.s. planes)
are estimated using the full covariance matrix. The cell e.s.d.'s are taken
into account individually in the estimation of e.s.d.'s in distances, angles
and torsion angles; correlations between e.s.d.'s in cell parameters are only
used when they are defined by crystal symmetry. An approximate (isotropic)
treatment of cell e.s.d.'s is used for estimating e.s.d.'s involving l.s.
planes.
;
loop_
    _geom_bond_atom_site_label_1
    _geom_bond_atom_site_label_2
    _geom_bond_site_symmetry_2
    _geom_bond_distance
    _geom_bond_publ_flag
    Re1 C3 . 1.916(5) y
    Re1 C1 . 1.924(5) y
    Re1 C2 . 1.926(5) y
    Re1 N1 . 2.215(3) y
    Re1 N2 . 2.229(4) y
    Re1 N3 . 2.240(4) y
    C1 O1 . 1.148(5) ?
    C2 O2 . 1.146(5) ?
    C3 O3 . 1.152(5) ?
    C4 N1 . 1.355(6) ?
    C4 C5 . 1.375(6) ?
    C4 H4A . 0.9500 ?
    C5 C6 . 1.356(7) ?
    C5 H5A . 0.9500 ?
    C6 C7 . 1.389(7) ?
    C6 H6A . 0.9500 ?
    C7 C8 . 1.378(6) ?
    C7 H7A . 0.9500 ?
    C8 N1 . 1.350(5) ?
    C8 H8A . 0.9500 ?
    C9 N2 . 1.334(6) ?
    C9 C10 . 1.385(6) ?
    C9 H9A . 0.9500 ?
    C10 C11 . 1.372(7) ?
    C10 H10A . 0.9500 ?
    C11 C12 . 1.387(7) ?
    C11 H11A . 0.9500 ?
    C12 C13 . 1.376(6) ?
    C12 H12A . 0.9500 ?
    C13 N2 . 1.346(6) ?
    C13 H13A . 0.9500 ?
    C14 N3 . 1.348(6) ?
    C14 C15 . 1.381(7) ?
    C14 H14A . 0.9500 ?
    C15 C16 . 1.375(7) ?
    C15 H15A . 0.9500 ?
    C16 C17 . 1.382(7) ?
    C16 H16A . 0.9500 ?
    C17 C18 . 1.369(7) ?
    C17 H17A . 0.9500 ?
    C18 N3 . 1.349(6) ?
    C18 H18A . 0.9500 ?
    B1 F4 . 1.340(8) ?
    B1 F1 . 1.376(9) ?
    B1 F2 . 1.412(8) ?
    B1 F3 . 1.420(7) ?
loop_
    _geom_angle_atom_site_label_1
    _geom_angle_atom_site_label_2
    _geom_angle_atom_site_label_3
    _geom_angle_site_symmetry_1
    _geom_angle_site_symmetry_3
    _geom_angle
    _geom_angle_publ_flag
    C3 Re1 C1 . . 89.17(18) ?
    C3 Re1 C2 . . 87.34(18) ?
    C1 Re1 C2 . . 86.22(18) ?
    C3 Re1 N1 . . 89.95(16) ?
    C1 Re1 N1 . . 178.97(16) ?
    C2 Re1 N1 . . 93.21(15) ?
    C3 Re1 N2 . . 91.85(15) ?
    C1 Re1 N2 . . 91.02(16) ?
    C2 Re1 N2 . . 177.13(16) ?
    N1 Re1 N2 . . 89.54(13) ?
    C3 Re1 N3 . . 176.99(16) ?
    C1 Re1 N3 . . 93.69(16) ?
    C2 Re1 N3 . . 93.77(16) ?
    N1 Re1 N3 . . 87.20(13) ?
    N2 Re1 N3 . . 87.18(12) ?
    O1 C1 Re1 . . 177.4(4) ?
    O2 C2 Re1 . . 174.7(4) ?
    O3 C3 Re1 . . 177.1(4) ?
    N1 C4 C5 . . 123.2(4) ?
    N1 C4 H4A . . 118.4 ?
    C5 C4 H4A . . 118.4 ?
    C6 C5 C4 . . 118.4(4) ?
    C6 C5 H5A . . 120.8 ?
    C4 C5 H5A . . 120.8 ?
    C5 C6 C7 . . 120.4(4) ?
    C5 C6 H6A . . 119.8 ?
    C7 C6 H6A . . 119.8 ?
    C8 C7 C6 . . 118.1(4) ?
    C8 C7 H7A . . 121.0 ?
    C6 C7 H7A . . 121.0 ?
    N1 C8 C7 . . 122.8(4) ?
    N1 C8 H8A . . 118.6 ?
    C7 C8 H8A . . 118.6 ?
    N2 C9 C10 . . 123.2(4) ?
    N2 C9 H9A . . 118.4 ?
    C10 C9 H9A . . 118.4 ?
    C11 C10 C9 . . 119.5(4) ?
    C11 C10 H10A . . 120.3 ?
    C9 C10 H10A . . 120.3 ?
    C10 C11 C12 . . 117.7(4) ?
    C10 C11 H11A . . 121.2 ?
    C12 C11 H11A . . 121.2 ?
    C13 C12 C11 . . 119.8(4) ?
    C13 C12 H12A . . 120.1 ?
    C11 C12 H12A . . 120.1 ?
    N2 C13 C12 . . 122.6(4) ?
    N2 C13 H13A . . 118.7 ?
    C12 C13 H13A . . 118.7 ?
    N3 C14 C15 . . 122.9(4) ?
    N3 C14 H14A . . 118.6 ?
    C15 C14 H14A . . 118.6 ?
    C16 C15 C14 . . 119.3(5) ?
    C16 C15 H15A . . 120.3 ?
    C14 C15 H15A . . 120.3 ?
    C15 C16 C17 . . 118.4(4) ?
    C15 C16 H16A . . 120.8 ?
    C17 C16 H16A . . 120.8 ?
    C18 C17 C16 . . 119.3(4) ?
    C18 C17 H17A . . 120.3 ?
    C16 C17 H17A . . 120.3 ?
    N3 C18 C17 . . 123.3(4) ?
    N3 C18 H18A . . 118.4 ?
    C17 C18 H18A . . 118.4 ?
    C8 N1 C4 . . 117.1(4) ?
    C8 N1 Re1 . . 122.6(3) ?
    C4 N1 Re1 . . 120.1(3) ?
    C9 N2 C13 . . 117.2(4) ?
    C9 N2 Re1 . . 124.4(3) ?
    C13 N2 Re1 . . 118.3(3) ?
    C14 N3 C18 . . 116.8(4) ?
    C14 N3 Re1 . . 123.9(3) ?
    C18 N3 Re1 . . 119.4(3) ?
    F4 B1 F1 . . 112.0(6) ?
    F4 B1 F2 . . 111.4(6) ?
    F1 B1 F2 . . 109.1(7) ?
    F4 B1 F3 . . 110.4(7) ?
    F1 B1 F3 . . 106.5(6) ?
    F2 B1 F3 . . 107.2(5) ?
loop_
    _geom_hbond_atom_site_label_D
    _geom_hbond_atom_site_label_H
    _geom_hbond_atom_site_label_A
    _geom_hbond_site_symmetry_A
    _geom_hbond_distance_DH
    _geom_hbond_distance_HA
    _geom_hbond_distance_DA
    _geom_hbond_angle_DHA
    C4 H4A F3 2_656 0.95 2.31 3.240(7) 165
    C13 H13A F4 1_655 0.95 2.31 3.219(12) 160
    C17 H17A F3 4_676 0.95 2.32 3.123(7) 142
    C10 H10A Cg1 4_576 0.95 2.61 3.302(5) 130
