# Supplementary material for: Crystal structure of tricarbon­yltris(pyri­dine-κN)rhenium(I) tetra­fluorido­borate
Source: Acta Crystallogr E Crystallogr Commun. 2015 Apr 11;71(Pt 5):m106–7. doi: 10.1107/S2056989015006180 (PMC4420038; doi:10.1107/S2056989015006180)
Supplement: Supplementary file 2 [file e-71-0m106-Isup2.hkl]

# 
# h,k,l, Fc-squared, Fo-squared, sigma(Fo-squared) and status flag 
# 
data_I
_shelx_title ' jgb in P2(1)/c' 
_shelx_refln_list_code          4 
_shelx_F_calc_maximum      332.63 
_exptl_crystal_F_000      1136.00 
_reflns_d_resolution_high  0.8904 
 
loop_ 
 _symmetry_equiv_pos_as_xyz 
 'x, y, z' 
 '-x, y+1/2, -z+1/2' 
 '-x, -y, -z' 
 'x, -y-1/2, z-1/2' 
 
_cell_length_a     8.1272 
_cell_length_b    18.7183 
_cell_length_c    13.0462 
_cell_angle_alpha  90.000 
_cell_angle_beta   97.317 
_cell_angle_gamma  90.000 
 
_shelx_F_squared_multiplier     1.000 
 
loop_ 
 _refln_index_h 
 _refln_index_k 
 _refln_index_l 
 _refln_F_squared_calc 
 _refln_F_squared_meas 
 _refln_F_squared_sigma 
 _refln_observed_status 
   2   0   0     9067.39     9475.43    128.53 o 
   3   0   0    11523.72    12828.28    153.51 o 
   4   0   0     9891.90    10736.14    166.11 o 
   5   0   0    34787.11    33889.00    386.86 o 
   6   0   0    14639.83    14717.34    261.88 o 
   7   0   0     4789.46     4800.68    148.88 o 
   8   0   0      167.60      701.48    195.80 o 
   9   0   0     2287.43     2242.04    184.50 o 
   1   1   0    30672.07    28973.43    231.26 o 
   2   1   0    61083.03    61162.38    504.56 o 
   3   1   0    77988.53    78526.96    586.55 o 
   4   1   0    17086.88    17458.54    157.25 o 
   5   1   0     1729.80     1907.31     61.97 o 
   6   1   0      573.43      760.90     59.33 o 
   7   1   0     4475.59     4494.65    136.95 o 
   8   1   0    12016.18    11816.16    310.91 o 
   9   1   0     5534.67     5379.56    236.56 o 
   1   2   0    22636.67    22316.97    255.33 o 
   2   2   0     5572.81     5845.38     63.43 o 
   3   2   0      276.24      398.14     22.88 o 
   4   2   0    16052.28    16608.40    158.25 o 
   5   2   0     9400.77     9299.38    113.27 o 
   6   2   0     6875.14     6997.20    121.42 o 
   7   2   0      959.77     1014.04     78.13 o 
   8   2   0       25.95      221.58    109.51 o 
   9   2   0     1242.01     1265.49    160.96 o 
   1   3   0      230.73      325.23     19.36 o 
   2   3   0      968.90     1071.60     25.59 o 
   3   3   0     1005.37     1010.42     28.22 o 
   4   3   0     3084.63     2925.61     63.21 o 
   5   3   0       67.92       84.06     39.52 o 
   6   3   0     1355.34     1295.96     59.75 o 
   7   3   0      218.48      265.36     74.45 o 
   8   3   0      593.78      729.78    112.09 o 
   0   4   0    19819.42    19029.86    212.30 o 
   1   4   0      629.75      756.89     26.04 o 
   2   4   0      213.46      250.64     21.22 o 
   3   4   0        3.88       29.75     24.95 o 
   4   4   0     2093.14     2285.20     56.47 o 
   5   4   0     1398.43     1409.83     45.10 o 
   6   4   0       60.56       73.01     55.66 o 
   7   4   0     1860.71     1895.75     84.45 o 
   8   4   0      439.36      389.65    118.39 o 
   1   5   0     5422.24     5600.74     57.47 o 
   2   5   0     4916.85     4869.69     56.50 o 
   3   5   0    12098.93    12355.27    119.24 o 
   4   5   0     7926.22     8214.65    113.90 o 
   5   5   0       15.63      228.69     42.90 o 
   6   5   0      252.25      309.24     57.12 o 
   7   5   0     1974.41     1976.36     87.62 o 
   8   5   0     2858.24     2613.96    193.05 o 
   0   6   0     4261.96     3980.65     68.97 o 
   1   6   0    20866.33    20493.17    190.84 o 
   2   6   0     1113.89     1445.24     35.76 o 
   3   6   0      545.94      581.23     33.55 o 
   4   6   0    19145.57    19182.77    222.54 o 
   5   6   0    27289.38    27692.13    261.14 o 
   6   6   0    10649.46    10647.49    152.94 o 
   7   6   0     4133.36     3942.42    129.92 o 
   8   6   0       11.85      242.57    104.66 o 
   1   7   0     1645.39     1736.30     41.05 o 
   2   7   0    30151.37    29528.46    262.31 o 
   3   7   0    34255.93    33562.28    296.95 o 
   4   7   0    11479.19    11534.57    134.54 o 
   6   7   0     3097.80     3200.79    130.53 o 
   7   7   0    15663.92    15706.04    257.44 o 
   8   7   0    15338.53    15118.60    368.08 o 
   0   8   0    67604.41    67147.40    928.29 o 
   1   8   0    30602.85    30445.16    288.02 o 
   2   8   0     1140.72     1215.90     43.96 o 
   3   8   0      632.74      676.53     44.29 o 
   4   8   0    11363.08    10790.09    151.79 o 
   5   8   0    35391.62    35355.46    334.87 o 
   6   8   0    19379.92    19183.35    243.95 o 
   7   8   0     5876.83     5994.44    155.22 o 
   8   8   0      282.44      474.35    100.01 o 
   1   9   0    10852.56    10703.15    132.07 o 
   2   9   0    21076.27    20728.20    209.01 o 
   3   9   0    19185.74    19117.87    217.10 o 
   4   9   0    12198.46    11970.44    175.99 o 
   5   9   0     1708.81     1960.59     76.98 o 
   6   9   0      557.86      784.13     62.10 o 
   7   9   0     6214.38     6321.37    141.54 o 
   8   9   0     8058.45     7247.75    178.13 o 
   0  10   0     5429.90     5721.69    140.18 o 
   1  10   0     3509.07     3692.05     74.69 o 
   2  10   0     2215.55     2518.98     72.37 o 
   3  10   0     3462.65     3673.50     72.85 o 
   4  10   0     6440.82     6638.10    117.58 o 
   5  10   0     4356.59     4597.34     94.73 o 
   6  10   0     5708.91     5652.22    119.53 o 
   7  10   0      870.67      849.23     72.77 o 
   1  11   0      611.11      843.06     55.35 o 
   2  11   0        5.01        8.42     39.68 o 
   3  11   0        5.78       34.85     39.34 o 
   4  11   0      127.92      163.67     49.63 o 
   5  11   0      273.40      234.56     57.74 o 
   6  11   0       72.83       73.17     66.35 o 
   7  11   0      258.81      243.57     65.11 o 
   0  12   0     3669.37     3624.97     85.18 o 
   1  12   0     2188.59     2605.59     65.79 o 
   2  12   0     4754.56     4632.02     70.87 o 
   3  12   0      136.35      202.63     44.06 o 
   4  12   0     1646.65     1687.46     56.97 o 
   5  12   0     1151.83     1325.67     64.77 o 
   6  12   0     1497.72     1564.95     75.98 o 
   7  12   0     2622.45     2437.57    104.34 o 
   1  13   0     3634.76     3912.72     82.81 o 
   2  13   0    10537.64    10299.41    122.00 o 
   3  13   0    14792.50    14824.14    171.62 o 
   4  13   0     8046.68     7946.30    119.01 o 
   5  13   0     2280.64     2439.66     77.34 o 
   6  13   0       36.52      170.29     62.87 o 
   7  13   0     3275.70     3200.05     97.51 o 
   0  14   0    26928.71    27302.45    350.85 o 
   1  14   0    19193.97    19691.08    232.50 o 
   2  14   0     6901.23     6868.04    101.24 o 
   3  14   0        9.67      111.01     47.54 o 
   4  14   0     5640.29     5728.73    106.74 o 
   5  14   0     9936.14    10768.05    191.75 o 
   6  14   0    10917.76    10783.52    198.94 o 
   1  15   0     5962.42     5930.65     89.38 o 
   2  15   0    12035.52    12199.01    139.15 o 
   3  15   0    17768.81    17748.42    210.17 o 
   4  15   0     8308.29     8282.54    142.71 o 
   5  15   0      203.41      429.87     66.47 o 
   6  15   0     1572.44     1841.89     84.10 o 
   0  16   0     9300.99     9850.52    173.28 o 
   1  16   0    12017.53    11979.42    139.35 o 
   2  16   0     1146.93     1259.69     54.24 o 
   3  16   0     1419.85     1471.13     55.66 o 
   4  16   0     5162.79     5575.06    125.88 o 
   5  16   0    11935.23    11609.18    192.17 o 
   1  17   0     2720.69     2855.72     73.11 o 
   2  17   0     2381.06     2606.01     67.44 o 
   3  17   0     3691.81     3920.70    105.13 o 
   4  17   0     2744.57     2897.73     84.60 o 
   5  17   0        5.28       61.34     53.20 o 
   0  18   0      198.15      273.70     74.10 o 
   1  18   0      772.10      910.09     59.45 o 
   2  18   0       31.11       26.83     66.40 o 
   3  18   0       95.67      127.36     56.69 o 
   4  18   0      163.25      278.63     53.40 o 
   1  19   0      930.63      964.77     57.57 o 
   2  19   0      304.56      328.21     53.70 o 
   3  19   0      271.51      272.48     64.54 o 
   0  20   0     1356.85     1553.76     88.23 o 
   1  20   0     1353.15     1386.20     58.12 o 
   2  20   0      499.57      454.39     52.54 o 
  -9   1   1     1544.47     1435.00    186.67 o 
  -8   1   1     1715.91     1733.58    141.06 o 
  -7   1   1     2095.38     2117.99     72.23 o 
  -6   1   1     3186.09     3110.70    147.27 o 
  -5   1   1      861.36      893.97     41.68 o 
  -4   1   1     1777.39     1761.71     43.96 o 
  -3   1   1      824.51      813.61     30.18 o 
  -2   1   1     1415.22     1538.24     48.49 o 
  -1   1   1    19918.46    20348.93    168.26 o 
   0   1   1     1060.00     1012.27     17.59 o 
   1   1   1     2830.61     3131.33     35.56 o 
   2   1   1     1752.02     1864.86     40.28 o 
   3   1   1     4343.94     4384.02     51.86 o 
   4   1   1     8883.34     9090.55     95.27 o 
   5   1   1     1273.54     1249.23     47.37 o 
   6   1   1        2.05       59.82     64.07 o 
   7   1   1      948.90     1006.37     91.18 o 
   8   1   1     3312.39     3324.28    173.16 o 
  -9   2   1     5185.68     4643.16    213.21 o 
  -8   2   1      624.77      698.54     93.63 o 
  -7   2   1      186.54      293.44     65.62 o 
  -6   2   1    11941.06    12059.55    143.14 o 
  -5   2   1     4026.42     3726.24     68.60 o 
  -4   2   1    29506.33    30088.74    268.35 o 
  -3   2   1     8176.50     8280.37     80.60 o 
  -2   2   1     8586.03     9051.17    100.00 o 
  -1   2   1    12992.05    13425.05    125.46 o 
   0   2   1    30974.31    28691.12    252.13 o 
   1   2   1    41929.70    41229.81    316.09 o 
   2   2   1    18992.45    19490.68    160.72 o 
   3   2   1     3889.57     4246.22     56.73 o 
   4   2   1    11495.07    12148.07    136.46 o 
   5   2   1     7532.25     7381.43     95.72 o 
   6   2   1    12466.83    13023.61    191.63 o 
   7   2   1     3874.87     3989.26    114.45 o 
   8   2   1     1480.50     1749.67    201.63 o 
  -9   3   1     3985.17     3728.64    266.56 o 
  -8   3   1    12625.93    11772.54    535.46 o 
  -7   3   1    12533.59    12801.39    200.25 o 
  -6   3   1     5889.85     6066.61    125.66 o 
  -5   3   1       80.10      214.84     37.85 o 
  -4   3   1     9376.86     9714.77    132.33 o 
  -3   3   1    32555.62    32906.89    250.40 o 
  -2   3   1    41532.21    40589.09    323.19 o 
  -1   3   1    37702.32    37377.71    330.09 o 
   0   3   1     1627.90     1795.15     33.54 o 
   1   3   1     1084.54     1173.19     24.79 o 
   2   3   1    27369.88    26753.25    215.76 o 
   3   3   1    64487.18    65104.30    512.57 o 
   4   3   1    24366.01    25169.59    235.64 o 
   5   3   1     6625.57     6639.03     95.30 o 
   6   3   1       84.74      405.49     64.46 o 
   7   3   1     6148.69     6252.72    137.14 o 
   8   3   1    15754.41    15340.20    441.49 o 
  -8   4   1     3583.92     3569.56    144.18 o 
  -7   4   1     3301.09     3695.97    159.53 o 
  -5   4   1    46079.48    45671.70    404.69 o 
  -4   4   1    19345.88    18343.87    179.25 o 
  -3   4   1    10024.89     9715.42     98.20 o 
  -2   4   1     1384.17     1681.95     43.64 o 
  -1   4   1    25661.36    25910.45    237.60 o 
   0   4   1   109114.16   100787.61    881.82 o 
   1   4   1     8533.54     8285.59     93.43 o 
   2   4   1     9216.75     9240.54     91.68 o 
   3   4   1       61.02      179.86     27.26 o 
   4   4   1    12468.72    12950.26    154.38 o 
   5   4   1    39749.53    38850.63    340.47 o 
   6   4   1    20938.90    21238.38    271.00 o 
   7   4   1    15653.08    15122.10    211.70 o 
   8   4   1     1803.54     1949.23    142.93 o 
  -8   5   1    11606.17    11160.64    267.43 o 
  -7   5   1    11822.28    11459.56    179.32 o 
  -6   5   1     8345.55     8637.54    153.26 o 
  -4   5   1    10040.08    10576.35    140.17 o 
  -3   5   1    25111.49    25062.42    229.27 o 
  -2   5   1    31757.53    31815.32    257.79 o 
  -1   5   1    15020.56    14399.64    132.43 o 
   0   5   1      891.49     1045.33     28.17 o 
   1   5   1       94.84      114.25     21.06 o 
   2   5   1    19723.04    19308.31    159.19 o 
   3   5   1    41977.75    42274.80    341.15 o 
   4   5   1    13959.04    14118.87    168.35 o 
   5   5   1     7378.77     7300.38    140.67 o 
   6   5   1      346.40      586.02     62.55 o 
   7   5   1     6085.68     5775.45    131.84 o 
   8   5   1    14006.73    14314.08    390.49 o 
  -8   6   1     1362.94     1301.02     92.87 o 
  -7   6   1      354.39      347.82     63.48 o 
  -6   6   1     6650.84     6892.92    124.92 o 
  -5   6   1    11032.70    11147.03    123.29 o 
  -4   6   1    11005.74    11193.92    149.72 o 
  -3   6   1     3669.88     3864.23     69.17 o 
  -2   6   1     3910.02     4273.92     67.33 o 
  -1   6   1    19343.75    19097.84    161.62 o 
   0   6   1    10988.25    10555.75     97.73 o 
   1   6   1    10793.53    10775.11     99.97 o 
   2   6   1    12718.95    13178.61    141.31 o 
   3   6   1     1877.07     2357.60     59.68 o 
   4   6   1     1122.15     1177.04     54.29 o 
   5   6   1     3343.85     3362.04    102.94 o 
   6   6   1     5247.91     5168.32    106.12 o 
   7   6   1     6627.48     6208.46    243.28 o 
   8   6   1      792.04      903.99    112.52 o 
  -8   7   1      307.37      241.34     74.30 o 
  -7   7   1      264.40      286.88     65.27 o 
  -6   7   1      391.93      445.83     59.06 o 
  -5   7   1      215.86      177.23     43.34 o 
  -4   7   1     1251.52     1318.90     44.66 o 
  -3   7   1     4228.12     4564.99     80.96 o 
  -2   7   1     1208.73     1279.26     34.78 o 
  -1   7   1       36.46      114.35     26.63 o 
   0   7   1      149.11      155.20     29.52 o 
   1   7   1     1376.85     1563.82     42.60 o 
   2   7   1       57.32       78.03     35.23 o 
   3   7   1       23.13       97.36     42.25 o 
   4   7   1     1848.51     1914.01     50.03 o 
   5   7   1     1202.47     1442.80     56.10 o 
   6   7   1      234.44      189.74     61.37 o 
   7   7   1      108.37       98.82     74.51 o 
   8   7   1     1322.42     1366.03    112.05 o 
  -8   8   1      361.05      313.49     71.05 o 
  -7   8   1     1380.30     1308.65     84.11 o 
  -6   8   1      667.83      778.18     61.46 o 
  -5   8   1     2526.40     2862.21     76.53 o 
  -4   8   1     2596.13     2755.93     56.71 o 
  -3   8   1       67.97       95.68     41.77 o 
  -2   8   1      236.83      430.15     33.54 o 
  -1   8   1      117.24      203.02     32.51 o 
   0   8   1      375.31      545.63     35.54 o 
   1   8   1     6895.76     7506.22     97.61 o 
   2   8   1     3953.99     4125.25     77.68 o 
   3   8   1     1052.70     1306.72     53.60 o 
   4   8   1     1256.42     1412.60     45.20 o 
   5   8   1     1794.56     1872.42     66.07 o 
   6   8   1      164.07      184.89     61.86 o 
   7   8   1     1307.78     1253.03     79.95 o 
   8   8   1        7.35       24.62    113.33 o 
  -8   9   1     4168.75     3698.03    115.37 o 
  -7   9   1     6064.03     6139.58    149.34 o 
  -6   9   1     7757.50     7798.89    145.77 o 
  -5   9   1     1623.40     1776.23     69.48 o 
  -4   9   1     1690.26     1832.33     50.89 o 
  -3   9   1     1582.77     1695.66     55.38 o 
  -2   9   1     8250.20     7959.15    119.25 o 
  -1   9   1    13513.36    13445.53    142.93 o 
   0   9   1      891.57     1063.82     43.52 o 
   1   9   1     4343.41     4946.64     93.98 o 
   2   9   1     4007.46     4097.45     82.30 o 
   3   9   1    14126.19    14202.97    141.96 o 
   4   9   1     9438.78     9520.36    135.12 o 
   5   9   1      350.69      433.31     55.16 o 
   6   9   1      328.27      386.95     59.81 o 
   7   9   1     5023.67     4914.82    133.18 o 
   8   9   1     4816.87     4160.29    185.61 o 
  -8  10   1     1411.71     1249.73     98.73 o 
  -7  10   1      628.33      869.85     93.54 o 
  -6  10   1     5925.38     5985.04    134.64 o 
  -5  10   1    18610.60    19074.38    231.93 o 
  -4  10   1    21576.77    21497.59    256.06 o 
  -3  10   1     5834.01     5632.97     98.72 o 
  -2  10   1       91.94      211.04     50.13 o 
  -1  10   1    14942.08    14743.20    163.86 o 
   0  10   1    21148.69    21107.25    220.87 o 
   1  10   1    30586.78    30774.43    298.84 o 
   2  10   1     4467.07     4535.52     95.97 o 
   3  10   1     1407.59     1588.67     43.62 o 
   4  10   1     3562.03     3884.60     89.81 o 
   5  10   1    12268.21    12480.86    177.82 o 
   6  10   1    12792.76    12981.61    218.99 o 
   7  10   1     6460.19     6184.63    165.03 o 
  -7  11   1    10236.15     9726.61    198.78 o 
  -6  11   1     3724.57     3757.90    101.55 o 
  -5  11   1     1646.21     1911.58     68.43 o 
  -4  11   1     5420.26     5492.95    112.84 o 
  -3  11   1    32123.05    30909.96    278.64 o 
  -2  11   1    30781.82    30328.68    241.78 o 
  -1  11   1    13413.49    13388.48    163.96 o 
   0  11   1     5287.73     5732.48    166.47 o 
   1  11   1     2285.94     2639.07     68.97 o 
   2  11   1    15431.56    14529.91    155.46 o 
   3  11   1    27310.51    26855.54    231.77 o 
   4  11   1    25182.33    25205.11    266.34 o 
   5  11   1     3410.95     3898.53    125.43 o 
   6  11   1       76.29      286.25     64.26 o 
   7  11   1     4469.08     4304.12    126.30 o 
  -7  12   1     1170.27     1292.07    100.39 o 
  -6  12   1    10158.81    10201.02    211.76 o 
  -5  12   1    14970.70    14820.80    208.80 o 
  -4  12   1    12721.13    12971.21    177.24 o 
  -3  12   1     6734.75     6482.53     96.48 o 
  -2  12   1        2.31       85.40     40.00 o 
  -1  12   1    16451.57    16338.03    151.14 o 
   0  12   1    38452.82    38792.75    319.34 o 
   1  12   1    18133.77    17275.77    154.22 o 
   2  12   1     6165.56     5947.10     81.69 o 
   3  12   1     1061.34     1293.15     50.10 o 
   4  12   1     4653.43     4729.41     90.30 o 
   5  12   1    13747.65    13528.70    186.82 o 
   6  12   1    10916.35    10926.95    193.06 o 
   7  12   1     3708.96     3118.62    257.58 o 
  -6  13   1     1914.64     2070.86     78.76 o 
  -5  13   1      434.13      541.70     61.23 o 
  -4  13   1     1072.91     1268.68     61.49 o 
  -3  13   1     8639.24     8559.39    124.13 o 
  -2  13   1     7446.02     7526.14    101.46 o 
  -1  13   1     7320.79     7440.57    102.35 o 
   0  13   1     4972.07     5031.21     90.23 o 
   1  13   1     1164.47     1248.72     43.09 o 
   2  13   1    10037.92    10166.53    122.91 o 
   3  13   1    12004.14    11897.72    148.85 o 
   4  13   1     7096.38     7000.11    112.13 o 
   5  13   1     2176.88     2367.05    116.31 o 
   6  13   1      100.90      142.03     66.74 o 
   7  13   1     2293.92     1917.80     81.13 o 
  -6  14   1      735.00      740.52     63.27 o 
  -5  14   1     2792.46     2874.66    127.63 o 
  -4  14   1     1709.38     1898.47     64.32 o 
  -3  14   1      477.54      546.75     51.18 o 
  -2  14   1      309.98      315.35     47.47 o 
  -1  14   1     1988.22     2174.74     87.31 o 
   0  14   1     3127.53     3243.88     92.64 o 
   1  14   1     6271.82     6404.02     88.87 o 
   2  14   1     3184.12     3517.98     69.41 o 
   3  14   1       22.85       54.42     52.59 o 
   4  14   1      565.17      704.17     54.85 o 
   5  14   1     1195.88     1290.87     76.74 o 
   6  14   1      435.27      321.71     62.68 o 
  -6  15   1        0.71       -1.75     57.94 o 
  -5  15   1        0.03       -1.59     60.92 o 
  -4  15   1      433.32      417.46     54.98 o 
  -3  15   1      319.90      402.32     51.28 o 
  -2  15   1        1.26       47.63     50.27 o 
  -1  15   1      497.31      500.04     47.13 o 
   0  15   1      419.15      535.43     52.08 o 
   1  15   1      770.29      767.14     44.35 o 
   2  15   1        4.98       29.99     45.28 o 
   3  15   1       32.65       74.64     52.26 o 
   4  15   1      127.25      149.02     54.61 o 
   5  15   1      196.27      153.56     59.76 o 
   6  15   1      370.89      267.98     51.64 o 
  -5  16   1     1082.76     1155.03     75.91 o 
  -4  16   1     3954.15     3889.04    111.03 o 
  -3  16   1       66.61       66.59     50.31 o 
  -2  16   1      777.26      827.55     50.42 o 
  -1  16   1      139.76      150.36     50.05 o 
   0  16   1     7338.66     7505.52    106.77 o 
   1  16   1     4468.43     4775.18     85.65 o 
   2  16   1     2728.74     2873.41     65.01 o 
   3  16   1       14.86       40.30     53.06 o 
   4  16   1      741.46      696.90     62.08 o 
   5  16   1     1340.87     1520.61     77.69 o 
  -5  17   1      320.65      342.08     54.42 o 
  -4  17   1     1399.32     1461.21     75.21 o 
  -3  17   1     8631.30     8761.68    149.99 o 
  -2  17   1     5225.64     5351.24    100.21 o 
  -1  17   1     9319.52     9265.91    168.23 o 
   0  17   1     2647.01     2803.16     85.24 o 
   1  17   1      796.95      839.05     46.55 o 
   2  17   1     6320.01     6290.69    107.53 o 
   3  17   1    11039.19    10986.35    185.38 o 
   4  17   1     5387.09     5461.72    119.05 o 
   5  17   1     1734.48     1777.31     66.96 o 
  -4  18   1     9648.30     9686.93    163.36 o 
  -3  18   1     2425.11     2644.08     76.15 o 
  -2  18   1      518.28      506.94     67.46 o 
  -1  18   1     2925.75     3226.50    115.83 o 
   0  18   1    17251.38    17742.15    239.43 o 
   1  18   1    14063.67    14707.45    205.83 o 
   2  18   1     4227.74     4069.53    117.19 o 
   3  18   1       30.22      114.05     63.79 o 
   4  18   1     2671.35     2703.73    117.45 o 
  -3  19   1    11763.99    11303.07    212.64 o 
  -2  19   1    13514.33    13610.69    212.51 o 
  -1  19   1     9690.31     9964.61    158.17 o 
   0  19   1     3434.55     3496.60     88.29 o 
   1  19   1      864.34      952.35     55.42 o 
   2  19   1     8113.50     8222.66    138.12 o 
   3  19   1    11308.82    11159.76    179.75 o 
  -2  20   1      143.46      144.57     52.06 o 
  -1  20   1     6526.71     6383.57    123.02 o 
   0  20   1     9333.57     9468.28    167.52 o 
   1  20   1     7812.58     7935.54    130.37 o 
   2  20   1     4382.44     4498.53    104.21 o 
  -9   0   2    13938.61    12663.13    440.07 o 
  -8   0   2     5394.63     5845.17    332.72 o 
  -6   0   2     8670.30     8886.56    333.62 o 
  -5   0   2    20935.26    20551.86    253.53 o 
  -4   0   2    22249.62    21856.52    301.11 o 
  -3   0   2    28261.86    28272.60    329.19 o 
  -2   0   2      212.66      346.56     24.75 o 
  -1   0   2      109.01      168.67     18.60 o 
   1   0   2    44336.14    43131.51    497.18 o 
   2   0   2    64260.30    64046.79    660.43 o 
   3   0   2    16322.25    16612.84    193.44 o 
   4   0   2       15.30      260.27     58.93 o 
   5   0   2    18821.50    18507.77    270.45 o 
   6   0   2    15784.05    15969.46    347.96 o 
   7   0   2     8804.98     8329.18    276.11 o 
   8   0   2     2481.07     2984.61    332.52 o 
  -9   1   2     1873.38     2074.69    233.18 o 
  -8   1   2     9090.71     9129.21    219.94 o 
  -7   1   2    16808.22    17100.29    213.06 o 
  -6   1   2    12550.01    12710.35    172.32 o 
  -5   1   2     9470.20     9855.05    108.64 o 
  -3   1   2    14581.03    15200.39    138.99 o 
  -2   1   2    15625.07    15695.34    182.48 o 
  -1   1   2    35552.04    34057.72    310.21 o 
   0   1   2    22467.16    22179.10    183.44 o 
   1   1   2    14435.38    14425.70    121.58 o 
   2   1   2    35880.15    35738.87    269.22 o 
   3   1   2    61143.08    59127.56    412.45 o 
   4   1   2    27937.26    27674.55    248.13 o 
   5   1   2    29708.44    29711.51    356.09 o 
   6   1   2      639.94      815.95     69.94 o 
   7   1   2     1894.41     2043.32     96.12 o 
   8   1   2     5634.08     5566.32    327.21 o 
  -9   2   2     5719.20     4993.74    209.67 o 
  -8   2   2     1861.86     1905.75     98.19 o 
  -7   2   2       50.32      141.90     59.67 o 
  -6   2   2     5260.68     5329.82     93.47 o 
  -5   2   2     5254.61     5068.05     84.86 o 
  -4   2   2    28056.39    28767.18    267.70 o 
  -3   2   2    13626.77    13913.43    140.18 o 
  -2   2   2      493.71      504.79     19.62 o 
  -1   2   2      780.58      848.66     26.90 o 
   0   2   2    16777.16    16452.90    171.34 o 
   1   2   2    41770.50    40966.20    334.52 o 
   2   2   2    15314.71    15254.81    123.44 o 
   3   2   2     2192.13     2407.36     46.01 o 
   4   2   2     2953.27     3128.24     64.49 o 
   5   2   2     8871.79     8994.25    127.37 o 
   6   2   2    12002.00    12167.78    190.41 o 
   7   2   2    10127.37     9780.65    203.62 o 
   8   2   2     3507.28     4057.20    261.63 o 
  -9   3   2      423.71      328.64     99.75 o 
  -8   3   2      876.97      973.54     87.52 o 
  -7   3   2      302.40      295.97     58.00 o 
  -6   3   2     2019.81     1987.67     56.28 o 
  -5   3   2     1086.63     1064.06     39.53 o 
  -4   3   2      677.49      758.48     39.28 o 
  -3   3   2      825.89      887.17     26.75 o 
  -2   3   2      130.02      172.48     18.44 o 
  -1   3   2    30889.24    31116.53    309.60 o 
   0   3   2     3618.55     3393.23     49.82 o 
   1   3   2    12998.66    13476.02    115.45 o 
   2   3   2     6741.55     6856.12     62.58 o 
   3   3   2     6599.97     7034.40     74.95 o 
   4   3   2     8457.86     8525.37    110.93 o 
   5   3   2     4046.86     4015.29     90.48 o 
   6   3   2     2462.23     2472.10     85.66 o 
   7   3   2      380.25      416.91     95.63 o 
   8   3   2     1628.72     1690.08    188.98 o 
  -8   4   2      647.45      582.64     86.51 o 
  -7   4   2       75.48       39.36     59.43 o 
  -6   4   2      224.19      192.84     49.98 o 
  -5   4   2     1638.33     1709.26     45.84 o 
  -4   4   2      579.74      643.88     38.39 o 
  -3   4   2      857.56      921.40     31.25 o 
  -2   4   2       63.43       87.04     19.73 o 
  -1   4   2     3778.64     3810.83     63.08 o 
   1   4   2      629.71      668.08     20.41 o 
   2   4   2     1646.87     1862.36     35.83 o 
   3   4   2       81.32      107.78     27.56 o 
   4   4   2      502.94      557.74     46.03 o 
   5   4   2        3.67       12.59     43.51 o 
   6   4   2      179.80      166.61     58.59 o 
   7   4   2      140.76      114.68     96.68 o 
   8   4   2        5.76       89.76    207.99 o 
  -8   5   2     1956.28     1971.73     93.37 o 
  -7   5   2     5004.57     5048.93    103.10 o 
  -6   5   2     4058.52     4121.22    104.96 o 
  -5   5   2       77.84      177.03     42.19 o 
  -4   5   2     2600.09     2734.19     65.42 o 
  -3   5   2    12171.59    12321.46    123.73 o 
  -2   5   2    29631.97    29718.45    254.14 o 
  -1   5   2    31212.47    31376.14    282.51 o 
   0   5   2    35078.99    34706.02    279.38 o 
   1   5   2     4214.05     4163.75     49.18 o 
   2   5   2      176.00      179.10     25.93 o 
   3   5   2     3452.76     3431.30     58.66 o 
   4   5   2     6060.80     6212.05    106.75 o 
   5   5   2     2642.93     2733.44     76.94 o 
   6   5   2     1579.16     1576.98     72.08 o 
   7   5   2     2374.33     2224.32    130.64 o 
   8   5   2     2489.74     2526.16    273.31 o 
  -8   6   2     3537.65     3774.52    145.79 o 
  -7   6   2     1021.64     1130.51     67.01 o 
  -6   6   2     7734.26     7841.58    125.92 o 
  -5   6   2    17405.27    17606.64    239.65 o 
  -4   6   2    38368.84    38987.77    410.72 o 
  -3   6   2    12053.25    11594.11    137.49 o 
  -2   6   2     6887.55     6796.69     95.51 o 
  -1   6   2    10211.40    10285.24    102.53 o 
   0   6   2    25002.68    24549.40    201.64 o 
   1   6   2    48908.95    48625.15    371.60 o 
   2   6   2    11672.74    11563.12    120.39 o 
   3   6   2     8942.68     9027.47    107.33 o 
   4   6   2      442.40      478.33     40.58 o 
   5   6   2     5585.48     5506.10    102.84 o 
   6   6   2    13200.11    13406.05    197.17 o 
   7   6   2    10115.17     9893.38    213.92 o 
   8   6   2     3409.00     2482.98    164.34 o 
  -8   7   2    11496.15    10712.75    202.59 o 
  -7   7   2    10798.96    10702.98    193.12 o 
  -6   7   2    13229.05    13760.98    185.78 o 
  -5   7   2     7275.00     7600.31    170.17 o 
  -4   7   2     2128.85     2574.01     78.40 o 
  -3   7   2    23940.66    24355.50    247.21 o 
  -2   7   2    47292.35    46678.74    447.62 o 
  -1   7   2    44839.50    42216.68    351.73 o 
   0   7   2    31341.13    31117.78    256.78 o 
   1   7   2      168.81      292.29     31.59 o 
   2   7   2     5065.97     5035.43     96.28 o 
   3   7   2    25285.24    24473.24    232.94 o 
   4   7   2    26840.90    25277.86    212.09 o 
   5   7   2     6030.27     6114.22    120.54 o 
   6   7   2     3225.80     3380.39    100.97 o 
   7   7   2     4128.81     4124.95    156.06 o 
   8   7   2    10251.03     8766.54    571.68 o 
  -8   8   2     3290.50     3621.48    125.44 o 
  -7   8   2      546.02      887.97     82.26 o 
  -6   8   2     3397.94     3755.90     94.77 o 
  -5   8   2    25863.76    26140.90    317.43 o 
  -4   8   2    26874.93    26919.53    242.25 o 
  -3   8   2    17427.68    16922.41    207.25 o 
  -2   8   2     2380.86     2598.93     70.11 o 
  -1   8   2    18832.63    19070.86    183.13 o 
   0   8   2    42226.07    42060.79    356.14 o 
   1   8   2    19382.99    19206.07    190.02 o 
   2   8   2    27332.28    26828.52    266.22 o 
   3   8   2    12366.71    12175.11    152.48 o 
   4   8   2     1497.10     1537.42     45.68 o 
   6   8   2     7550.09     7675.23    141.09 o 
   7   8   2    12121.83    11764.85    313.60 o 
  -8   9   2     3558.53     3223.07     98.95 o 
  -7   9   2     4855.96     4943.15    135.99 o 
  -6   9   2     8785.44     8786.56    155.82 o 
  -5   9   2     3631.21     3912.73    183.76 o 
  -4   9   2     3328.54     3693.97     83.09 o 
  -3   9   2     8650.73     8703.88    148.22 o 
  -2   9   2    18775.04    17884.74    184.22 o 
  -1   9   2    38585.13    37818.46    334.13 o 
   0   9   2    20634.15    21376.20    208.35 o 
   1   9   2      437.83      524.73     45.51 o 
   2   9   2     4996.41     5129.68     91.20 o 
   3   9   2     9156.67     8832.37    110.20 o 
   4   9   2    11431.17    11455.09    166.89 o 
   5   9   2     9102.66     9007.98    147.24 o 
   6   9   2      190.22      285.70     69.68 o 
   7   9   2     1479.15     1500.30    119.55 o 
  -8  10   2      939.29      920.57     66.18 o 
  -7  10   2      157.00      134.02     74.00 o 
  -6  10   2      369.67      423.50     65.29 o 
  -5  10   2     4012.82     4088.04     95.78 o 
  -4  10   2     8196.83     8050.78    159.66 o 
  -3  10   2     5400.45     5252.71    136.04 o 
  -2  10   2        4.35       28.98     56.41 o 
  -1  10   2       15.78       54.07     42.85 o 
   0  10   2     1488.09     1730.99     53.07 o 
   1  10   2     6197.13     6572.90    135.58 o 
   2  10   2     9471.31     9293.39    128.17 o 
   3  10   2      397.81      347.88     40.58 o 
   4  10   2      698.03      722.00     48.52 o 
   5  10   2     1294.50     1408.52     66.02 o 
   6  10   2     2824.36     2896.41    113.40 o 
   7  10   2     1981.73     2166.12    186.68 o 
  -7  11   2       44.72       78.05     70.60 o 
  -6  11   2        9.29       32.75     64.74 o 
  -5  11   2        5.70       28.42     59.19 o 
  -4  11   2        0.24       13.05     58.36 o 
  -3  11   2       18.43       15.85     46.97 o 
  -2  11   2       62.69      181.03     43.22 o 
  -1  11   2     1556.05     1776.79     46.10 o 
   0  11   2     2440.90     2812.30     78.07 o 
   1  11   2      692.73      814.68     39.71 o 
   2  11   2      315.17      421.99     37.59 o 
   3  11   2       51.01       84.67     43.12 o 
   4  11   2       52.85       79.15     50.35 o 
   5  11   2      475.26      517.63     59.90 o 
   6  11   2       49.25       31.81     80.53 o 
   7  11   2      222.52      259.07     88.15 o 
  -7  12   2       78.37       95.48     65.47 o 
  -6  12   2       10.85      102.10     64.02 o 
  -5  12   2     5921.00     6048.58    114.45 o 
  -4  12   2     4508.89     4911.88    126.31 o 
  -3  12   2      957.96      975.90     51.74 o 
  -2  12   2      653.98      777.20     46.70 o 
  -1  12   2       82.17      106.53     37.76 o 
   0  12   2     3334.64     3354.54     71.30 o 
   1  12   2      511.60      630.14     37.67 o 
   2  12   2     1393.89     1538.85     50.42 o 
   3  12   2      634.56      690.83     47.46 o 
   4  12   2      380.64      352.62     51.78 o 
   5  12   2      723.31      717.02     59.52 o 
   6  12   2      490.12      467.36     82.71 o 
   7  12   2     2050.47     1583.04    110.68 o 
  -7  13   2     6579.20     6325.30    171.94 o 
  -6  13   2     8995.12     8499.67    161.43 o 
  -5  13   2     2295.49     2500.93     92.88 o 
  -4  13   2      703.78      818.02     63.93 o 
  -3  13   2     4101.04     4316.37     89.67 o 
  -2  13   2    12793.60    12464.51    163.86 o 
  -1  13   2    19230.22    19034.79    191.44 o 
   0  13   2     2069.36     2228.92     76.73 o 
   1  13   2       37.71       42.20     39.86 o 
   2  13   2     1381.89     1439.62     51.57 o 
   3  13   2     8903.28     8757.27    122.12 o 
   4  13   2     9076.66     9343.46    136.41 o 
   5  13   2     4244.29     4192.14    117.66 o 
   6  13   2     1504.60     1482.73    105.86 o 
  -6  14   2     3109.11     3109.45    111.89 o 
  -5  14   2    13358.38    13251.24    207.12 o 
  -4  14   2    19155.02    19221.55    252.24 o 
  -3  14   2     7583.41     7707.39    133.41 o 
  -2  14   2     1201.22     1293.32     54.96 o 
  -1  14   2     2815.10     2913.36    110.67 o 
   0  14   2    18442.65    18105.32    185.83 o 
   1  14   2    15053.38    15306.71    216.42 o 
   2  14   2    14218.15    14658.50    166.06 o 
   3  14   2     4950.76     5080.01     91.24 o 
   4  14   2      176.40      267.39     53.27 o 
   5  14   2     2851.26     2998.77    125.07 o 
   6  14   2     8005.85     7780.69    188.44 o 
  -6  15   2     7662.60     7359.95    153.49 o 
  -5  15   2     3532.11     3765.55     95.08 o 
  -4  15   2      154.21      288.82     57.73 o 
  -3  15   2     8486.25     8611.08    134.97 o 
  -2  15   2    11802.60    12025.64    167.94 o 
  -1  15   2    17087.95    17192.94    202.92 o 
   0  15   2     6757.52     6757.71    116.43 o 
   1  15   2      726.16      742.83     49.25 o 
   2  15   2     4092.98     4459.25     79.65 o 
   3  15   2    14477.24    14961.57    208.29 o 
   4  15   2    18241.55    17912.04    250.31 o 
   5  15   2     6972.47     7039.77    150.24 o 
   6  15   2     1134.60     1224.10    177.77 o 
  -5  16   2     7077.08     6741.27    133.70 o 
  -4  16   2    10078.87    10163.85    176.58 o 
  -3  16   2     7453.92     7567.36    125.05 o 
  -2  16   2      195.99      290.30     52.52 o 
  -1  16   2     5814.91     5878.08    101.99 o 
   0  16   2     6876.94     7109.41    113.34 o 
   1  16   2    10047.15    10474.06    147.52 o 
   2  16   2    10028.13    10023.10    123.92 o 
   3  16   2     1281.53     1390.85     81.98 o 
   4  16   2      701.86      779.96     58.53 o 
   5  16   2     4809.42     4986.83    118.87 o 
  -5  17   2      171.33      243.16     54.02 o 
  -4  17   2      391.12      434.09     55.42 o 
  -3  17   2     2382.86     2548.38    106.74 o 
  -2  17   2     5576.25     5539.20    103.31 o 
  -1  17   2     3421.36     3488.87     86.02 o 
   0  17   2     4415.21     4499.33     96.55 o 
   1  17   2      228.00      237.34     50.82 o 
   2  17   2     2676.12     2820.70     78.77 o 
   3  17   2     3662.26     3894.13     91.27 o 
   4  17   2     6949.49     7049.83    144.93 o 
   5  17   2     3155.33     3007.03    119.92 o 
  -4  18   2      707.53      738.02     54.33 o 
  -3  18   2      299.10      316.38     57.27 o 
  -2  18   2        2.96       28.51     57.94 o 
  -1  18   2      316.97      383.57     57.44 o 
   0  18   2       11.42       21.67     57.63 o 
   1  18   2     1649.74     1749.84     63.93 o 
   2  18   2      217.83      272.86     53.85 o 
   3  18   2       15.32        2.46     56.73 o 
   4  18   2        1.20       20.52     67.65 o 
  -3  19   2      361.67      347.69     66.06 o 
  -2  19   2      164.29      224.17     61.76 o 
  -1  19   2     1988.55     2113.23     73.07 o 
   0  19   2       25.49       28.18     56.92 o 
   1  19   2      222.91      202.75     54.64 o 
   2  19   2       36.43       33.34     49.62 o 
   3  19   2      411.85      441.54     55.86 o 
  -2  20   2      187.84      156.20     51.49 o 
  -1  20   2      174.56      134.67     53.72 o 
   0  20   2     2321.86     2324.80     82.45 o 
   1  20   2     4057.61     4081.41    123.64 o 
  -9   1   3        4.71       89.49     91.18 o 
  -8   1   3      645.64      734.90     73.95 o 
  -7   1   3     3728.02     3702.68     83.26 o 
  -6   1   3     4922.98     5012.70     90.73 o 
  -5   1   3     2367.88     2217.88     47.32 o 
  -4   1   3     1365.05     1643.67     48.18 o 
  -3   1   3      244.87      312.26     26.21 o 
  -2   1   3      108.30      170.11     18.62 o 
  -1   1   3    46871.92    47418.09    429.90 o 
   0   1   3       71.68      114.98     19.63 o 
   1   1   3     1481.24     1586.48     33.73 o 
   2   1   3     4731.93     4877.84     54.82 o 
   3   1   3    11150.01    11347.93    102.84 o 
   4   1   3     8043.00     7909.17    124.28 o 
   5   1   3     8987.02     8867.53    171.82 o 
   6   1   3     3157.09     3389.22    111.81 o 
   7   1   3      192.60      200.61    111.01 o 
   8   1   3     1330.57     1159.06    178.06 o 
  -9   2   3     7975.01     6765.91    326.77 o 
  -8   2   3     6155.11     5906.43    147.33 o 
  -7   2   3     1294.31     1498.70     86.60 o 
  -6   2   3     2817.10     3055.08     99.77 o 
  -5   2   3     5662.91     5978.08     77.88 o 
  -4   2   3    26506.80    26808.86    269.12 o 
  -3   2   3     5741.40     5348.06     73.25 o 
  -2   2   3       82.19      162.93     19.08 o 
  -1   2   3     5234.39     5336.69     67.09 o 
   0   2   3    20541.62    20138.30    184.99 o 
   1   2   3    57098.76    55599.72    436.67 o 
   2   2   3    38425.79    38392.55    285.09 o 
   3   2   3    20654.67    20923.38    173.63 o 
   4   2   3      269.65      417.30     53.90 o 
   5   2   3     1117.70     1344.84     59.68 o 
   6   2   3    11394.88    11569.08    225.71 o 
   7   2   3    10394.31    10153.60    254.84 o 
   8   2   3     7962.05     7396.40    417.60 o 
  -9   3   3       28.89      373.92     79.28 o 
  -8   3   3     2688.09     2824.58    123.63 o 
  -7   3   3    11506.77    11461.71    145.43 o 
  -6   3   3    20745.26    21316.82    261.95 o 
  -5   3   3    12476.94    12669.85    139.80 o 
  -3   3   3     6076.02     6462.39    123.44 o 
  -2   3   3    21861.87    21904.54    208.88 o 
  -1   3   3   110645.90   106303.49    961.38 o 
   0   3   3    20017.79    19515.16    172.88 o 
   1   3   3      323.08      374.98     19.86 o 
   2   3   3      111.90      149.47     23.61 o 
   3   3   3    25751.48    25701.13    209.80 o 
   4   3   3    40545.77    40320.91    414.72 o 
   5   3   3    24251.02    24001.49    278.03 o 
   6   3   3     6256.03     6343.61    209.98 o 
   7   3   3       50.40      412.79    116.70 o 
   8   3   3     3956.11     4012.23    201.09 o 
  -8   4   3     9149.65     9376.21    175.63 o 
  -7   4   3     1244.59     1392.14     85.95 o 
  -5   4   3    14862.85    15035.45    149.19 o 
  -4   4   3    40813.89    40732.24    392.86 o 
  -3   4   3    46119.74    45446.31    397.57 o 
  -2   4   3     2941.81     2943.97     58.06 o 
  -1   4   3       86.34      194.59     23.89 o 
   0   4   3     7999.86     8041.92     81.50 o 
   1   4   3    17057.61    16584.82    138.30 o 
   2   4   3    37495.05    37087.13    280.60 o 
   3   4   3    14496.13    14312.83    132.30 o 
   4   4   3     1067.96     1550.45     52.83 o 
   5   4   3     6185.57     6394.93    180.14 o 
   6   4   3     8506.77     8516.37    183.45 o 
   7   4   3    20156.67    20948.88    859.35 o 
   8   4   3    10484.60     9185.52    455.54 o 
  -8   5   3     2459.58     2526.70    102.65 o 
  -7   5   3     8828.80     8817.67    146.17 o 
  -6   5   3    23970.68    24719.10    261.35 o 
  -5   5   3    14543.89    15111.12    223.12 o 
  -4   5   3      938.85     1109.87     45.85 o 
  -3   5   3     2348.12     2488.54     59.64 o 
  -2   5   3    29831.33    28963.39    250.15 o 
  -1   5   3    50922.30    49909.27    426.85 o 
   0   5   3    34405.51    33466.70    271.69 o 
   1   5   3      159.36      168.21     22.72 o 
   2   5   3      351.98      322.48     29.41 o 
   3   5   3     7213.46     6786.68     86.69 o 
   4   5   3    24272.55    24117.22    219.64 o 
   5   5   3    13664.03    13196.98    182.35 o 
   6   5   3     2429.04     2394.97    119.30 o 
   7   5   3        8.92      214.36    128.10 o 
   8   5   3     1888.66     2174.94    245.91 o 
  -8   6   3     2051.41     1848.16     85.09 o 
  -7   6   3      896.52      955.80     70.13 o 
  -6   6   3      147.64      287.83     60.57 o 
  -5   6   3     6514.88     6797.39    131.96 o 
  -4   6   3    12699.75    13060.29    159.55 o 
  -3   6   3     9296.02     9108.34    122.70 o 
  -2   6   3     5051.24     4814.13     76.55 o 
  -1   6   3      912.26     1068.03     47.05 o 
   0   6   3    17626.68    17282.01    148.09 o 
   1   6   3    17727.77    17552.44    147.54 o 
   2   6   3     8533.31     7971.09     92.79 o 
   3   6   3     6828.95     6702.19     97.92 o 
   4   6   3      486.59      455.16     39.69 o 
   5   6   3     1007.02     1016.61     63.08 o 
   6   6   3      582.82      603.05     75.64 o 
   7   6   3     4762.81     4881.56    248.88 o 
   8   6   3     3472.70     2892.18    470.71 o 
  -8   7   3       11.97        8.30     69.59 o 
  -7   7   3     1087.96     1187.11     72.72 o 
  -6   7   3      913.89      932.34     66.12 o 
  -5   7   3     1044.68     1136.12     58.24 o 
  -4   7   3       74.34      122.31     40.24 o 
  -3   7   3      494.68      593.04     60.01 o 
  -2   7   3      237.89      254.07     50.48 o 
  -1   7   3    10805.60    10773.38    129.89 o 
   0   7   3       12.83       51.62     25.87 o 
   1   7   3       70.80       90.55     32.03 o 
   2   7   3     4269.34     4810.98     75.16 o 
   3   7   3     1327.93     1457.77     56.85 o 
   4   7   3      232.95      214.53     41.60 o 
   5   7   3     1202.72     1162.22     71.14 o 
   6   7   3      144.89      102.27     68.72 o 
   7   7   3        8.13        0.93    132.57 o 
   8   7   3        9.55       23.85    104.62 o 
  -8   8   3      747.87      664.24     68.48 o 
  -7   8   3      673.57      668.63     72.62 o 
  -6   8   3        4.83       49.82     65.21 o 
  -5   8   3     1191.50     1304.91     64.97 o 
  -4   8   3     4617.75     4612.35    105.93 o 
  -3   8   3     2956.56     3193.54     91.36 o 
  -2   8   3       58.44       57.33     55.67 o 
  -1   8   3     2425.62     2539.21     56.12 o 
   0   8   3      128.09      201.66     35.36 o 
   1   8   3     2186.47     2470.72     51.22 o 
   2   8   3     3219.22     3511.35     71.84 o 
   3   8   3     1451.19     1720.37     47.14 o 
   4   8   3      455.09      476.50     45.00 o 
   5   8   3      599.69      579.74     57.88 o 
   6   8   3      629.58      591.11     70.30 o 
   7   8   3      329.55      315.93    127.18 o 
  -8   9   3     4123.48     3865.94    111.83 o 
  -7   9   3     3776.90     3618.29    140.60 o 
  -6   9   3     9896.52    10134.70    166.53 o 
  -5   9   3     4329.03     4299.59     96.39 o 
  -4   9   3      219.85      287.80     48.68 o 
  -3   9   3       62.35      159.01     45.24 o 
  -2   9   3    10500.00    10442.79    171.97 o 
  -1   9   3    17258.81    16702.42    191.83 o 
   0   9   3    13722.36    13593.43    145.77 o 
   1   9   3       83.37       74.62     44.08 o 
   2   9   3      137.33      153.71     50.45 o 
   3   9   3     6603.31     6386.27     82.71 o 
   4   9   3    15021.89    15526.80    162.45 o 
   5   9   3     2750.31     2907.36     90.82 o 
   6   9   3     3753.14     3347.87    184.23 o 
   7   9   3      383.41      365.35    123.58 o 
  -7  10   3       43.43      156.46     69.13 o 
  -6  10   3      902.65     1162.52     71.20 o 
  -5  10   3     8304.90     8390.31    142.97 o 
  -4  10   3    22717.28    23070.80    248.56 o 
  -3  10   3    15092.30    14371.53    159.43 o 
  -2  10   3    11408.55    10954.36    136.52 o 
  -1  10   3       51.77       98.34     57.13 o 
   0  10   3    11647.90    11385.64    143.62 o 
   1  10   3    31651.04    31214.31    298.56 o 
   2  10   3    21403.19    20743.27    192.71 o 
   3  10   3     9622.48     9404.96    151.28 o 
   4  10   3       25.06      142.50     54.03 o 
   5  10   3     1291.11     1350.59     66.39 o 
   6  10   3    11232.35    11336.68    504.36 o 
   7  10   3     9453.92     9561.42    459.41 o 
  -7  11   3     7516.02     7246.81    152.43 o 
  -6  11   3     9973.43    10232.06    178.92 o 
  -5  11   3     9452.42     9696.30    174.30 o 
  -4  11   3        7.80      197.79     56.15 o 
  -3  11   3     4766.26     4668.37     97.86 o 
  -2  11   3    19274.35    18069.57    190.71 o 
  -1  11   3    45110.57    42479.09    438.13 o 
   0  11   3    26579.73    25851.98    287.12 o 
   1  11   3     3947.43     4028.68     74.40 o 
   2  11   3     1549.06     1702.72     50.24 o 
   3  11   3    20106.38    20194.67    218.52 o 
   4  11   3    24010.45    24554.93    284.33 o 
   5  11   3    12667.98    11973.79    174.85 o 
   6  11   3     5620.75     5532.83    294.87 o 
   7  11   3        1.59      139.14     94.93 o 
  -7  12   3      501.73      702.63     69.65 o 
  -6  12   3     1364.30     1643.99     84.84 o 
  -5  12   3     9087.55     9249.58    175.57 o 
  -4  12   3    13742.66    13825.05    194.77 o 
  -3  12   3    19105.67    18513.65    252.72 o 
  -2  12   3     8831.63     8554.50    126.64 o 
  -1  12   3      417.12      404.70     43.47 o 
   0  12   3     7163.95     7297.52    109.78 o 
   1  12   3    10749.17    10516.17    115.24 o 
   2  12   3    27463.25    27245.24    255.94 o 
   3  12   3    11034.74    10962.05    143.47 o 
   4  12   3       25.85      157.69     61.38 o 
   5  12   3      740.31      851.96     66.73 o 
   6  12   3     7931.37     7868.38    206.15 o 
  -7  13   3     6383.40     5859.50    136.44 o 
  -6  13   3    10217.03     9627.97    172.87 o 
  -5  13   3     3549.91     3734.50    116.23 o 
  -4  13   3      770.37      928.09     64.88 o 
  -3  13   3     1224.44     1426.97     64.14 o 
  -2  13   3    10319.01    10117.62    188.07 o 
  -1  13   3     7967.21     7776.13    135.72 o 
   0  13   3    13173.67    12972.96    157.82 o 
   1  13   3     2328.40     2546.41     71.90 o 
   2  13   3      770.74      851.13     51.64 o 
   3  13   3     3939.75     4260.48     84.12 o 
   4  13   3     8186.00     8406.62    133.13 o 
   5  13   3    10426.73     9989.48    249.43 o 
   6  13   3      945.10      970.57     89.41 o 
  -6  14   3      627.03      668.54     62.89 o 
  -5  14   3     5449.44     5460.40    132.49 o 
  -4  14   3     4259.63     4258.54     98.27 o 
  -3  14   3     2704.47     3011.78     79.02 o 
  -2  14   3     2083.55     2279.41     68.85 o 
  -1  14   3      132.76      129.16     48.67 o 
   0  14   3      225.44      218.13     49.62 o 
   1  14   3      517.42      596.49     56.00 o 
   2  14   3     1928.00     2388.64     62.91 o 
   3  14   3     2595.00     2751.17     77.31 o 
   4  14   3      332.53      342.24     58.87 o 
   5  14   3      173.25      188.41     86.82 o 
   6  14   3      672.09      611.22     76.33 o 
  -6  15   3      535.17      437.04     56.41 o 
  -5  15   3      115.34      135.19     65.37 o 
  -4  15   3       42.04       42.48     68.23 o 
  -3  15   3      186.67      179.89     59.97 o 
  -2  15   3      397.23      475.53     62.33 o 
  -1  15   3      329.75      330.30     54.12 o 
   0  15   3      816.82      928.26     58.11 o 
   1  15   3        6.10        4.88     53.89 o 
   2  15   3      266.61      356.88     52.59 o 
   3  15   3     1565.73     1574.96     60.85 o 
   4  15   3        3.01        9.15     58.68 o 
   5  15   3      257.13      206.96     80.94 o 
  -5  16   3      717.36      734.76     59.12 o 
  -4  16   3     1781.90     1951.14     81.04 o 
  -3  16   3     1293.20     1366.81     72.38 o 
  -2  16   3      493.30      462.20     62.06 o 
  -1  16   3      268.38      327.69     57.78 o 
   0  16   3     4174.76     4447.18     88.46 o 
   1  16   3     4474.09     4727.66     86.38 o 
   2  16   3     6358.14     6587.58    131.92 o 
   3  16   3     2116.38     2236.44    130.51 o 
   4  16   3      227.52      285.24     57.36 o 
   5  16   3      287.71      218.93     72.56 o 
  -5  17   3     2125.21     1914.17     69.68 o 
  -4  17   3      764.00      760.05     67.85 o 
  -3  17   3     2405.83     2485.46     78.99 o 
  -2  17   3     8258.17     8552.98    171.67 o 
  -1  17   3     7445.39     7196.67    214.45 o 
   0  17   3     4320.57     4274.16     93.50 o 
   1  17   3     3639.88     3549.29    129.94 o 
   2  17   3      414.89      457.11     56.48 o 
   3  17   3     6489.82     6386.43    147.04 o 
   4  17   3     5962.08     5888.18    158.91 o 
  -4  18   3    10036.82    10108.02    204.87 o 
  -3  18   3     7662.29     7642.61    152.98 o 
  -2  18   3     5277.17     5220.66    128.39 o 
  -1  18   3       17.76       32.26     62.11 o 
   0  18   3     3433.85     3394.62     97.90 o 
   1  18   3     7272.49     7764.89    146.15 o 
   2  18   3    13306.93    12975.61    206.05 o 
   3  18   3     5656.71     5608.05    110.64 o 
   4  18   3      351.38      319.23     57.41 o 
  -3  19   3     2333.60     2318.16    150.81 o 
  -2  19   3     7052.71     7195.51    134.15 o 
  -1  19   3    10461.06    10747.15    177.39 o 
   0  19   3    11978.27    12200.65    226.90 o 
   1  19   3     3176.22     3197.09     95.02 o 
   2  19   3      340.15      309.17     55.61 o 
  -2  20   3     1313.04     1243.65     59.39 o 
  -1  20   3       14.78       44.45     55.37 o 
   0  20   3     1966.62     1995.09    129.63 o 
   1  20   3     5773.12     5758.67    143.27 o 
  -9   0   4    11131.39     9915.97    300.31 o 
  -8   0   4     9760.93    10350.48    289.90 o 
  -7   0   4     4845.56     5475.72    282.72 o 
  -6   0   4      820.77     1058.62     78.65 o 
  -5   0   4    11289.69    11775.71    334.11 o 
  -4   0   4    25601.17    26165.34    395.92 o 
  -3   0   4    44861.31    45363.95    622.23 o 
  -2   0   4    21759.20    21828.88    285.52 o 
  -1   0   4     3344.43     3416.10     67.83 o 
   0   0   4      751.89      793.45     26.26 o 
   1   0   4     5305.88     5105.83     78.00 o 
   2   0   4    72229.16    71357.20    723.49 o 
   3   0   4    21812.25    21543.87    256.33 o 
   4   0   4     8358.38     8183.96    171.94 o 
   5   0   4      202.82      489.23     80.55 o 
   6   0   4     6965.69     7021.40    276.38 o 
   7   0   4    37926.67    37551.67   1151.17 o 
   8   0   4     9079.96     8601.56    953.03 o 
  -9   1   4      607.40      948.63     76.70 o 
  -8   1   4      493.53      638.68     74.44 o 
  -7   1   4    13848.61    13902.52    167.72 o 
  -6   1   4    18089.58    18395.74    194.23 o 
  -5   1   4    23840.71    24331.99    214.78 o 
  -4   1   4     5549.34     5771.25     96.65 o 
  -3   1   4      403.35      507.65     28.93 o 
  -2   1   4     5853.57     5942.67     68.32 o 
  -1   1   4    74681.38    72184.36    550.37 o 
   0   1   4    10348.88    10275.95     95.19 o 
   1   1   4    10382.96    10124.03     95.97 o 
   2   1   4     6926.08     7245.42     73.94 o 
   3   1   4    14663.65    14869.26    138.28 o 
   4   1   4    24839.68    23475.10    241.39 o 
   5   1   4    22027.03    22618.61    288.69 o 
   6   1   4     9339.13     9695.32    219.38 o 
   7   1   4     1522.55     2149.98    213.15 o 
   8   1   4     2506.13     2093.34    125.81 o 
  -8   2   4     5395.32     5186.86    139.57 o 
  -7   2   4     3128.93     3351.27    143.33 o 
  -6   2   4      220.12      327.18     48.82 o 
  -5   2   4     4497.16     4701.20     99.33 o 
  -4   2   4    12016.14    12141.28    146.43 o 
  -3   2   4    11376.07    11431.78    134.22 o 
  -2   2   4    29024.43    28795.01    257.64 o 
  -1   2   4     1464.36     1512.26     51.02 o 
   0   2   4     2459.03     2632.32     48.97 o 
   1   2   4     2296.88     2231.09     41.34 o 
   2   2   4    14897.99    14746.79    126.80 o 
   3   2   4     8064.75     7761.85    101.90 o 
   4   2   4      830.23      908.77     47.17 o 
   5   2   4     1484.75     1509.13     73.94 o 
   6   2   4     5393.75     5709.25    157.77 o 
   7   2   4    10589.51    10506.73    296.21 o 
   8   2   4     6842.10     6435.61    249.76 o 
  -8   3   4      910.92      803.94     76.83 o 
  -7   3   4     1957.20     1955.94     66.51 o 
  -6   3   4     1939.45     1939.20     81.36 o 
  -5   3   4      524.60      492.80     39.95 o 
  -4   3   4      377.17      491.44     42.72 o 
  -3   3   4       47.97       82.59     42.82 o 
  -2   3   4     2700.29     2904.47     59.23 o 
  -1   3   4     7900.82     8215.52     95.83 o 
   0   3   4     8451.05     8423.62     80.56 o 
   1   3   4    13104.17    13080.30    109.20 o 
   2   3   4        1.71       22.07     27.51 o 
   3   3   4       14.74       17.64     43.35 o 
   4   3   4     1803.05     1707.37     52.19 o 
   5   3   4      699.68      822.77     74.86 o 
   6   3   4      429.26      448.24     88.72 o 
   7   3   4      536.58      482.00    119.94 o 
   8   3   4      105.43      130.20    139.77 o 
  -8   4   4      256.37      222.68     68.27 o 
  -7   4   4      601.47      559.96     61.70 o 
  -6   4   4      550.94      567.58     54.11 o 
  -5   4   4      410.46      445.87     45.02 o 
  -4   4   4       62.27       78.05     52.70 o 
  -3   4   4       61.01       76.13     43.49 o 
  -2   4   4        6.96       50.38     35.07 o 
  -1   4   4     1467.90     1685.07     36.95 o 
   0   4   4    16060.05    16386.87    135.91 o 
   1   4   4      368.41      528.50     24.93 o 
   2   4   4      760.90      823.52     35.89 o 
   3   4   4     2317.97     2717.68     67.80 o 
   4   4   4       50.99       49.28     43.43 o 
   5   4   4      561.93      624.43     79.74 o 
   6   4   4        2.42      -22.72     87.70 o 
   7   4   4      435.08      540.71    130.36 o 
   8   4   4        4.82       14.68    133.63 o 
  -8   5   4     1154.35     1175.99     74.95 o 
  -7   5   4     1342.02     1349.03     65.19 o 
  -6   5   4     8100.79     8452.41    131.20 o 
  -5   5   4     7137.84     6955.78    113.10 o 
  -4   5   4      163.97      143.38     45.62 o 
  -3   5   4     1291.58     1325.38     57.01 o 
  -2   5   4    10488.87    10554.48    128.85 o 
  -1   5   4    20270.61    20299.05    181.83 o 
   0   5   4     9808.27     9713.39     96.04 o 
   1   5   4     4685.07     4714.52     64.52 o 
   2   5   4      773.24      802.03     39.14 o 
   3   5   4     1321.30     1347.19     56.52 o 
   4   5   4     5005.90     4690.96    107.69 o 
   5   5   4     2906.81     2883.03     95.03 o 
   6   5   4     3852.22     4165.30    201.53 o 
   7   5   4      114.96      227.73    117.30 o 
   8   5   4      477.81      453.27    128.20 o 
  -8   6   4     8106.91     7954.38    156.87 o 
  -7   6   4     5539.33     5326.26    228.21 o 
  -5   6   4     6072.76     6180.45    191.68 o 
  -4   6   4    17950.13    17129.85    189.79 o 
  -3   6   4    17628.64    17277.59    212.91 o 
  -2   6   4    30459.09    30075.08    294.67 o 
  -1   6   4     1492.74     1575.69     42.86 o 
   0   6   4      987.14     1090.58     39.88 o 
   1   6   4    13264.16    12641.84    129.88 o 
   2   6   4    26067.36    26260.79    267.23 o 
   3   6   4    19940.26    19590.25    225.25 o 
   4   6   4     2180.63     2197.89     58.65 o 
   5   6   4      342.51      421.95     74.63 o 
   6   6   4     5924.28     6115.34    201.61 o 
   7   6   4     5616.75     5416.07    208.59 o 
   8   6   4     5432.48     5120.99    326.15 o 
  -8   7   4     4709.63     4423.52    168.33 o 
  -7   7   4    10134.26     9899.62    193.76 o 
  -6   7   4    27993.54    28756.44    380.44 o 
  -5   7   4    27522.18    26335.28    314.17 o 
  -4   7   4     7157.47     7308.44    131.14 o 
  -3   7   4      761.35     1170.48     75.68 o 
  -2   7   4    14001.30    14019.29    183.04 o 
  -1   7   4    34978.50    34126.91    350.92 o 
   0   7   4    49388.68    49081.97    456.56 o 
   1   7   4    12063.70    11435.32    124.16 o 
   2   7   4      847.24      954.92     51.84 o 
   3   7   4     8425.25     8482.88    131.31 o 
   4   7   4    28859.73    28106.17    283.72 o 
   5   7   4    12181.73    12272.43    211.67 o 
   6   7   4     9694.28     9456.76    276.57 o 
   7   7   4     1169.40     1217.58    142.34 o 
  -8   8   4     9523.79     9107.80    182.48 o 
  -7   8   4     2264.89     2500.98    130.33 o 
  -6   8   4      471.36      757.39     69.99 o 
  -5   8   4     3476.08     3581.85    216.39 o 
  -4   8   4    21782.83    21237.73    233.92 o 
  -3   8   4    35440.82    33381.73    433.73 o 
  -2   8   4    10690.18    10424.63    170.01 o 
  -1   8   4     7243.09     7388.52    131.40 o 
   0   8   4      719.59      701.83     56.76 o 
   1   8   4    29532.50    28654.64    280.42 o 
   2   8   4    50765.48    50666.59    506.49 o 
   3   8   4    28019.71    27358.50    254.50 o 
   4   8   4     5846.48     5827.65    115.81 o 
   5   8   4      683.31      860.91     64.51 o 
   6   8   4     3962.17     3958.03    194.10 o 
   7   8   4    11323.71    11165.25    403.34 o 
  -8   9   4      225.05      273.10     58.01 o 
  -7   9   4     7780.13     7667.90    156.00 o 
  -6   9   4     6252.24     6553.38    135.30 o 
  -5   9   4     5532.21     5410.77    115.00 o 
  -4   9   4     5695.89     5446.72    196.39 o 
  -3   9   4      283.29      339.12     45.01 o 
  -2   9   4    14183.41    13543.88    212.87 o 
  -1   9   4    24579.05    23641.54    305.81 o 
   0   9   4    26776.47    25942.35    315.38 o 
   1   9   4     4566.68     4458.64     83.45 o 
   2   9   4       50.10      122.75     41.03 o 
   3   9   4     4895.26     5236.93     91.30 o 
   4   9   4    12684.83    12712.64    179.24 o 
   5   9   4    18091.90    17567.53    221.40 o 
   6   9   4     5179.13     4897.78    206.89 o 
   7   9   4      605.31      843.67    126.89 o 
  -7  10   4      388.59      539.24     70.96 o 
  -6  10   4      110.75      125.63     72.13 o 
  -5  10   4      204.31      254.63     67.19 o 
  -4  10   4     1848.13     1925.91    103.30 o 
  -3  10   4     1978.30     2060.98     86.26 o 
  -2  10   4       48.95      103.50     43.69 o 
  -1  10   4       64.94       80.40     50.59 o 
   0  10   4     3024.71     3087.73     76.39 o 
   1  10   4     6619.98     6796.07     93.66 o 
   2  10   4     7682.01     7670.33    104.11 o 
   3  10   4     7640.62     7691.42    113.22 o 
   4  10   4     1387.49     1359.59     63.77 o 
   5  10   4       88.97      123.46     65.35 o 
   6  10   4      817.48      873.59    110.59 o 
   7  10   4     3899.41     3411.63    178.01 o 
  -7  11   4      469.87      460.86     67.09 o 
  -6  11   4       26.39       33.79     78.49 o 
  -5  11   4      956.05     1060.17     74.07 o 
  -4  11   4        0.37      -13.37     61.29 o 
  -3  11   4        3.37       16.25     50.64 o 
  -2  11   4      856.51      967.43     52.57 o 
  -1  11   4      809.81      876.42     50.09 o 
   0  11   4     1568.85     1764.92     54.04 o 
   1  11   4       77.77       95.68     42.07 o 
   2  11   4        2.75      -15.96     45.76 o 
   3  11   4      459.87      508.79     53.75 o 
   4  11   4      267.10      333.49     58.50 o 
   5  11   4      616.58      526.06     65.46 o 
   6  11   4      123.04       80.94     99.19 o 
  -7  12   4      265.23      256.46     61.01 o 
  -6  12   4      224.42      202.26     76.26 o 
  -5  12   4      394.91      409.80     73.07 o 
  -4  12   4     1578.74     1719.78     79.56 o 
  -3  12   4     3493.42     3539.29    202.71 o 
  -2  12   4     4020.71     3851.71    129.16 o 
  -1  12   4     1155.13     1205.48     56.04 o 
   0  12   4     2512.69     2535.96    102.22 o 
   1  12   4     1067.08     1033.04     59.19 o 
   2  12   4      619.44      793.53     49.24 o 
   3  12   4     1565.92     1730.05     60.33 o 
   4  12   4        8.99        5.88     59.09 o 
   5  12   4      542.88      509.84    112.06 o 
   6  12   4      919.35      997.60    113.98 o 
  -6  13   4     2805.00     2813.49    184.74 o 
  -5  13   4     4228.84     4128.83    110.64 o 
  -4  13   4     2540.72     2676.86     94.93 o 
  -3  13   4      965.68     1079.37     68.08 o 
  -2  13   4     6319.86     6302.37    128.10 o 
  -1  13   4    16689.21    16602.07    262.60 o 
   0  13   4    11594.88    11630.82    156.18 o 
   1  13   4     2346.41     2366.57     73.86 o 
   2  13   4      105.96      113.23     51.00 o 
   3  13   4     2056.27     2354.86     71.42 o 
   4  13   4     5395.62     5455.00    138.85 o 
   5  13   4     7525.98     7467.88    231.23 o 
   6  13   4     2049.73     1979.23    121.11 o 
  -6  14   4      135.28      335.90     67.52 o 
  -5  14   4     2980.09     3342.31    129.35 o 
  -4  14   4    15454.09    15039.40    251.88 o 
  -3  14   4    13451.24    13935.91    211.67 o 
  -2  14   4     9023.13     8981.61    143.27 o 
  -1  14   4     1558.30     1484.74     64.66 o 
   0  14   4     2867.59     3000.44     74.42 o 
   1  14   4    12552.89    12792.66    173.73 o 
   2  14   4    15976.34    16526.49    210.10 o 
   3  14   4     8861.71     9261.09    158.94 o 
   4  14   4     2366.65     2541.90    103.04 o 
   5  14   4       71.99      158.65     85.24 o 
  -6  15   4    15737.83    14389.37    259.95 o 
  -5  15   4    13101.59    12861.25    212.13 o 
  -4  15   4     2074.58     2342.79    130.90 o 
  -3  15   4        5.24       88.13     62.90 o 
  -2  15   4     7764.08     7744.83    139.18 o 
  -1  15   4    22933.73    23718.70    284.32 o 
   0  15   4    15048.20    15338.92    196.64 o 
   1  15   4     6223.34     6193.31    110.10 o 
   2  15   4       97.87      139.32     57.94 o 
   3  15   4     4214.83     4208.50    117.19 o 
   4  15   4    10275.62    10620.47    192.63 o 
   5  15   4     9794.13     9341.64    246.73 o 
  -5  16   4     3509.44     3153.21    137.83 o 
  -4  16   4    14599.63    13941.89    236.06 o 
  -3  16   4    14351.35    14242.31    245.88 o 
  -2  16   4     8262.53     8199.07    147.86 o 
  -1  16   4     1966.15     2042.00     77.61 o 
   0  16   4      226.63      269.34     65.45 o 
   1  16   4     5168.91     5060.05     99.78 o 
   2  16   4    14745.35    15065.72    193.11 o 
   3  16   4     8159.01     8560.84    162.20 o 
   4  16   4     1815.55     2089.64    111.62 o 
   5  16   4      122.36      106.42     73.56 o 
  -5  17   4     2503.63     2208.88     84.05 o 
  -4  17   4      783.14      782.29     72.04 o 
  -3  17   4       28.28       56.63     67.59 o 
  -2  17   4     9066.35     9031.10    177.27 o 
  -1  17   4     6964.37     7110.22    170.22 o 
   0  17   4     7918.90     8195.72    170.67 o 
   1  17   4     2704.34     2864.35    140.27 o 
   2  17   4      317.33      408.78     61.48 o 
   3  17   4      293.64      383.34     62.12 o 
   4  17   4     2785.73     2477.53    115.99 o 
  -4  18   4      520.65      417.27     61.80 o 
  -3  18   4      891.82      739.20     66.42 o 
  -2  18   4      273.95      354.70     71.16 o 
  -1  18   4       92.07      130.16     79.55 o 
   0  18   4      559.94      739.51     68.15 o 
   1  18   4      607.43      595.76     63.33 o 
   2  18   4       90.85      105.31     64.79 o 
   3  18   4     1016.78      989.78     60.82 o 
  -3  19   4        4.10      -13.18     59.22 o 
  -2  19   4      101.25       84.58     62.24 o 
  -1  19   4      377.77      429.79     67.10 o 
   0  19   4      370.53      407.39     65.90 o 
   1  19   4      649.74      630.50     61.72 o 
   2  19   4      272.68      263.52     56.32 o 
  -1  20   4      371.09      296.22     62.54 o 
   0  20   4      408.61      326.01     58.30 o 
  -8   1   5       32.51       59.45     69.20 o 
  -7   1   5      742.35      828.28     59.97 o 
  -6   1   5     2818.35     2914.68     75.06 o 
  -5   1   5     8604.88     8932.54    106.35 o 
  -4   1   5     7822.41     8561.79    124.93 o 
  -3   1   5       98.17      186.83     30.97 o 
  -2   1   5      328.61      450.22     26.44 o 
  -1   1   5     8789.25     8843.07     97.55 o 
   0   1   5      874.56      908.44     26.09 o 
   1   1   5     5621.07     5499.97     66.72 o 
   2   1   5      388.07      411.48     31.31 o 
   3   1   5      286.08      233.45     39.93 o 
   4   1   5     2044.24     1955.46     61.23 o 
   5   1   5     4183.56     4297.79    120.97 o 
   6   1   5     3757.90     3896.73    152.96 o 
   7   1   5     1427.43     1590.70    134.64 o 
   8   1   5      326.46      250.98     93.27 o 
  -8   2   5     4350.85     4184.44    116.78 o 
  -7   2   5     8297.00     8736.74    190.34 o 
  -6   2   5     2230.03     2591.42    102.06 o 
  -5   2   5      505.22      830.65     42.62 o 
  -4   2   5    16000.00    16997.80    197.70 o 
  -3   2   5    19460.68    19815.28    229.63 o 
  -2   2   5    36002.76    35900.58    330.96 o 
  -1   2   5     1312.49     1220.54     34.30 o 
   0   2   5      888.52      992.81     29.71 o 
   1   2   5    12083.25    12152.10    119.91 o 
   2   2   5    19744.37    19178.49    172.17 o 
   3   2   5    24235.84    23654.70    244.01 o 
   4   2   5    14671.92    14655.23    172.43 o 
   5   2   5     1902.95     2019.62     82.89 o 
   6   2   5      454.57      650.27    111.86 o 
   7   2   5     3327.41     3613.66    163.14 o 
   8   2   5     4754.41     4545.79    241.92 o 
  -8   3   5        1.74      288.81     75.04 o 
  -7   3   5     5802.25     6109.29    145.30 o 
  -6   3   5    17916.23    18787.98    212.82 o 
  -5   3   5    27746.23    28637.17    266.14 o 
  -4   3   5    13243.59    13416.93    167.59 o 
  -3   3   5     1307.30     1406.69     57.80 o 
  -2   3   5    10003.45    10049.22    129.36 o 
  -1   3   5    75299.48    74799.12    722.39 o 
   0   3   5    41007.64    40319.55    380.98 o 
   1   3   5    23707.32    23670.76    209.66 o 
   2   3   5    10632.77    10592.41    107.86 o 
   3   3   5     1535.24     1620.33     62.93 o 
   4   3   5    11822.10    11475.91    205.84 o 
   5   3   5    15384.88    15549.36    250.02 o 
   6   3   5    13702.59    13635.02    267.71 o 
   7   3   5     6450.95     6592.26    304.92 o 
   8   3   5      199.05      299.67    105.61 o 
  -8   4   5    10955.31    10795.10    200.10 o 
  -7   4   5     8064.35     7761.73    204.31 o 
  -6   4   5     8461.35     8864.54    203.66 o 
  -5   4   5      928.49     1086.76     59.69 o 
  -4   4   5    21660.95    21516.33    216.80 o 
  -3   4   5    30621.18    31053.57    350.38 o 
  -2   4   5    25570.90    25244.56    271.64 o 
  -1   4   5    31480.44    31560.87    313.57 o 
   0   4   5       20.30       67.51     30.04 o 
   1   4   5    23822.31    24114.24    209.84 o 
   2   4   5    54942.40    54190.13    491.01 o 
   3   4   5    14021.54    13464.08    157.99 o 
   4   4   5    13035.33    13034.67    162.50 o 
   5   4   5     3201.05     3295.06     97.16 o 
   6   4   5     4873.10     4729.82    142.63 o 
   7   4   5    16996.04    16558.88    447.22 o 
  -8   5   5      153.10      283.82     71.61 o 
  -7   5   5     5097.98     5224.59    147.24 o 
  -6   5   5    11181.07    11860.07    162.90 o 
  -5   5   5    18859.61    18821.51    283.82 o 
  -4   5   5    12739.25    12544.17    144.52 o 
  -3   5   5     2659.13     2902.03    104.78 o 
  -2   5   5     5726.35     5681.58    100.41 o 
  -1   5   5    19394.13    19018.84    188.40 o 
   0   5   5    35248.79    34500.97    297.99 o 
   1   5   5    11013.39    10466.16    109.62 o 
   2   5   5     1845.41     1974.21     56.78 o 
   3   5   5     3230.91     3380.44     64.77 o 
   4   5   5    11594.77    11698.50    158.36 o 
   5   5   5    11825.03    11749.88    268.45 o 
   6   5   5    10310.00    10074.28    215.86 o 
   7   5   5     1731.49     2037.54    146.59 o 
  -8   6   5     2634.40     2435.51     84.28 o 
  -7   6   5     2109.25     2307.63    128.95 o 
  -6   6   5      896.10     1091.19     63.59 o 
  -5   6   5      450.15      552.52     52.73 o 
  -4   6   5     2229.87     2363.45     55.08 o 
  -3   6   5     5871.67     5591.39    148.80 o 
  -2   6   5    16486.56    15845.75    201.31 o 
  -1   6   5     8407.83     8396.08    117.57 o 
   0   6   5       24.13       60.49     39.22 o 
   1   6   5     4919.24     5014.61     90.33 o 
   2   6   5     7303.48     7445.87    115.21 o 
   3   6   5     9482.12     9553.64    116.91 o 
   4   6   5     4331.61     4373.77    124.57 o 
   5   6   5       10.57       50.42     79.50 o 
   6   6   5     1076.11     1139.75    104.81 o 
   7   6   5     2658.45     2444.80    147.20 o 
  -8   7   5        8.23       -9.65     63.79 o 
  -7   7   5      262.24      301.10     72.81 o 
  -6   7   5      297.52      304.60     64.04 o 
  -5   7   5     1694.80     1614.42     74.83 o 
  -4   7   5     4894.21     4942.62     89.97 o 
  -3   7   5       28.99        9.69     51.54 o 
  -2   7   5       72.10       72.91     48.40 o 
  -1   7   5      107.86      166.82     54.76 o 
   0   7   5       14.77       40.24     53.30 o 
   1   7   5      985.85     1150.29     48.74 o 
   2   7   5      163.53      198.29     47.73 o 
   3   7   5      431.75      449.98     46.51 o 
   4   7   5     1513.50     1432.59     75.89 o 
   5   7   5      288.23      333.45     79.26 o 
   6   7   5      189.51      184.53    102.76 o 
   7   7   5        3.28       -6.80    106.09 o 
  -8   8   5      357.79      354.18     61.23 o 
  -7   8   5       15.43       43.38     73.30 o 
  -6   8   5      226.47      195.20     69.87 o 
  -5   8   5      973.64     1013.85     65.23 o 
  -4   8   5      313.27      295.67     56.54 o 
  -3   8   5     2739.77     2849.66     70.09 o 
  -2   8   5      805.12      827.78     72.58 o 
  -1   8   5      582.30      593.64     67.12 o 
   0   8   5     1877.39     2252.47     80.03 o 
   1   8   5      664.46      861.18     50.83 o 
   2   8   5     3832.57     4111.58     75.73 o 
   3   8   5     3362.37     3478.94     80.01 o 
   4   8   5       36.57       73.54     64.16 o 
   5   8   5      998.42     1140.61     82.99 o 
   6   8   5      147.63      146.88    116.63 o 
   7   8   5      740.50      603.49    101.08 o 
  -7   9   5      933.31      889.25     72.50 o 
  -6   9   5     4571.56     4399.78    110.03 o 
  -5   9   5     3535.51     3593.19    129.19 o 
  -4   9   5     1655.63     1528.53     82.14 o 
  -3   9   5      613.18      656.41     53.14 o 
  -2   9   5     3819.97     3646.01     99.56 o 
  -1   9   5     4858.17     4877.23    110.01 o 
   0   9   5     8626.85     8675.18    130.03 o 
   1   9   5     8205.07     7976.37    105.46 o 
   2   9   5     2566.37     2474.76     66.66 o 
   3   9   5      264.43      318.94     60.47 o 
   4   9   5     4763.13     4896.38    107.26 o 
   5   9   5     5993.24     5972.88    126.70 o 
   6   9   5     5836.29     5510.54    209.70 o 
   7   9   5      721.96      569.42    141.29 o 
  -7  10   5     5358.50     5130.10    129.61 o 
  -6  10   5      553.26      824.87     77.56 o 
  -5  10   5     1528.06     1676.43     84.00 o 
  -4  10   5     7578.82     7345.55    143.18 o 
  -3  10   5    16604.12    15759.42    294.29 o 
  -2  10   5    14000.52    12507.99    231.87 o 
  -1  10   5     8314.20     7925.48    132.69 o 
   0  10   5      463.26      388.11     45.86 o 
   1  10   5     6592.31     6524.46    126.78 o 
   2  10   5    19207.04    19137.89    270.79 o 
   3  10   5    27192.04    28530.00    347.66 o 
   4  10   5     8797.30     8927.23    158.79 o 
   5  10   5     2161.24     2163.81    137.08 o 
   6  10   5     2558.77     2577.55    160.63 o 
  -7  11   5     2977.09     2933.97    152.95 o 
  -6  11   5    14915.37    14509.08    334.31 o 
  -5  11   5    15157.98    14970.36    251.25 o 
  -4  11   5     4239.03     4254.17    105.97 o 
  -3  11   5       88.43      177.34     56.93 o 
  -2  11   5     7183.66     6832.12    165.71 o 
  -1  11   5    29072.26    27383.05    355.15 o 
   0  11   5    32051.03    30422.56    517.77 o 
   1  11   5    29768.50    29371.07    338.73 o 
   2  11   5    13205.34    13368.06    178.86 o 
   3  11   5      387.35      492.24     69.47 o 
   4  11   5     9473.75     9482.53    154.24 o 
   5  11   5    13479.63    13389.93    270.04 o 
   6  11   5     9814.26     9194.79    872.28 o 
  -7  12   5     5962.59     5508.75    122.46 o 
  -6  12   5     2701.08     2672.92     95.19 o 
  -5  12   5     1297.25     1528.70    103.56 o 
  -4  12   5    10329.71    10073.08    182.34 o 
  -3  12   5    14735.33    14338.92    198.68 o 
  -2  12   5    17422.54    16732.24    378.14 o 
  -1  12   5    13356.15    12965.28    246.00 o 
   0  12   5        2.41       16.37     60.02 o 
   1  12   5     8214.87     8221.06    142.23 o 
   2  12   5    18232.62    18570.99    243.91 o 
   3  12   5    23407.23    24075.50    300.92 o 
   4  12   5    11225.17    11356.09    189.53 o 
   5  12   5     1970.42     2027.31    100.23 o 
   6  12   5     1335.23     1174.34    260.81 o 
  -6  13   5     4160.75     3909.86    119.93 o 
  -5  13   5     9624.49     9541.12    192.52 o 
  -4  13   5     5082.58     5284.48    134.49 o 
  -3  13   5       11.07       43.09     67.96 o 
  -2  13   5     2812.77     3014.00     94.95 o 
  -1  13   5     7433.87     7504.85    153.10 o 
   0  13   5    12212.22    12308.89    189.07 o 
   1  13   5     6774.27     6841.53    137.73 o 
   2  13   5     1516.87     1782.24     69.93 o 
   3  13   5      465.07      519.65     68.09 o 
   4  13   5     2026.66     2176.63     92.47 o 
   5  13   5     6569.39     6114.02    182.69 o 
  -6  14   5      196.01      210.45     64.63 o 
  -5  14   5      123.74      128.23     71.79 o 
  -4  14   5     1084.70     1085.90     77.54 o 
  -3  14   5     1416.29     1348.72     76.33 o 
  -2  14   5     2665.96     2998.91     90.32 o 
  -1  14   5     2813.95     3054.13     89.16 o 
   0  14   5     1093.85     1157.16     71.04 o 
   1  14   5      147.80      145.61     68.38 o 
   2  14   5      631.49      709.31     64.63 o 
   3  14   5     1942.56     1975.83     94.12 o 
   4  14   5      562.93      665.43     79.39 o 
   5  14   5      336.16      321.53     83.22 o 
  -5  15   5      618.61      485.25     68.77 o 
  -4  15   5       16.71       28.36     76.14 o 
  -3  15   5       16.07        5.85     79.90 o 
  -2  15   5      809.26      852.76     69.82 o 
  -1  15   5      173.17      178.99     65.57 o 
   0  15   5       33.94       18.08     66.98 o 
   1  15   5      369.83      416.96     65.86 o 
   2  15   5      236.16      190.32     59.50 o 
   3  15   5      221.97      238.12     70.99 o 
   4  15   5      132.74      111.11     71.81 o 
   5  15   5      353.51      286.65     72.00 o 
  -5  16   5      281.07      240.16     61.80 o 
  -4  16   5     1699.27     1629.31     92.07 o 
  -3  16   5     1180.63     1188.80     82.46 o 
  -2  16   5     7330.57     7237.89    180.61 o 
  -1  16   5      769.41      797.98     69.46 o 
   0  16   5      559.69      599.15     70.23 o 
   1  16   5       90.27      117.98     66.57 o 
   2  16   5     2539.00     2819.11     90.53 o 
   3  16   5     4617.59     4396.45    176.44 o 
   4  16   5     1346.97     1311.33     75.14 o 
  -4  17   5     4046.36     4024.96    129.18 o 
  -3  17   5      500.78      501.10     74.32 o 
  -2  17   5      333.67      496.39     83.84 o 
  -1  17   5     6006.86     6135.74    215.75 o 
   0  17   5     4095.48     4358.71    122.33 o 
   1  17   5     3416.40     3571.22    101.11 o 
   2  17   5     1032.47     1169.02     70.10 o 
   3  17   5      494.63      484.33     63.43 o 
  -3  18   5     6222.58     6147.53    213.82 o 
  -2  18   5    10640.14    10478.17    225.80 o 
  -1  18   5     3462.38     3486.50    109.27 o 
   0  18   5      248.15      224.60     69.74 o 
   1  18   5     1567.43     1699.42     70.37 o 
   2  18   5     5942.32     6076.61    133.11 o 
   3  18   5     7743.06     7142.55    167.45 o 
  -2  19   5     1869.11     1589.68    128.96 o 
  -1  19   5     6004.51     6134.67    172.83 o 
   0  19   5     8179.37     8194.81    154.65 o 
   1  19   5     5920.29     5930.42    135.30 o 
  -8   0   6    16375.44    15838.57    361.36 o 
  -7   0   6    12740.09    12978.32    331.76 o 
  -6   0   6    18816.35    18666.80    355.31 o 
  -4   0   6     7885.75     8481.41    162.09 o 
  -3   0   6    11033.04    10374.93    179.27 o 
  -2   0   6    64526.88    66158.61    863.19 o 
  -1   0   6    29529.05    29469.16    419.90 o 
   0   0   6     1013.62     1009.72     50.92 o 
   1   0   6     5680.40     5894.36    113.76 o 
   2   0   6    35672.81    35479.02    494.83 o 
   3   0   6    16746.64    15626.23    196.07 o 
   4   0   6    31691.17    30318.75    530.89 o 
   5   0   6     5268.03     5587.60    221.57 o 
   6   0   6       36.65      285.00    181.13 o 
   7   0   6     6621.42     6987.05    325.63 o 
  -8   1   6     1058.35     1492.90     96.24 o 
  -7   1   6     2387.15     2625.75     75.08 o 
  -6   1   6     7532.38     7998.14    121.94 o 
  -5   1   6    27757.19    28454.15    276.25 o 
  -4   1   6    17698.67    17396.36    166.44 o 
  -3   1   6     1883.99     1961.93     51.55 o 
  -1   1   6    14086.17    14297.81    153.87 o 
   0   1   6    28493.06    28566.72    261.60 o 
   1   1   6    21691.76    21332.27    199.55 o 
   2   1   6    12600.46    12319.14    131.43 o 
   3   1   6      534.20      610.35     38.44 o 
   4   1   6     4583.69     4565.44    105.26 o 
   5   1   6    10561.62    10657.06    239.10 o 
   6   1   6    11278.15    11302.17    343.64 o 
   7   1   6     9958.73    10581.16    291.08 o 
  -8   2   6     5987.27     5820.00    136.06 o 
  -7   2   6    11654.81    11825.99    235.12 o 
  -6   2   6     4555.50     4972.75    137.38 o 
  -5   2   6      327.88      438.06     49.20 o 
  -4   2   6      643.10      750.46     41.68 o 
  -3   2   6     3564.80     3645.76     92.30 o 
  -2   2   6    33356.74    33864.14    371.53 o 
  -1   2   6     4603.30     4607.62     84.43 o 
   0   2   6      338.98      380.51     30.45 o 
   1   2   6       13.68       45.14     36.14 o 
   2   2   6     4108.31     4168.08     72.54 o 
   3   2   6    18102.38    17526.41    179.07 o 
   4   2   6    12555.83    12319.98    182.22 o 
   5   2   6     1841.43     2080.18    102.13 o 
   6   2   6       58.62      134.74    116.82 o 
   7   2   6     2127.13     2194.82    135.24 o 
  -8   3   6       20.97        0.98     66.77 o 
  -7   3   6        2.41       55.55     62.81 o 
  -6   3   6     1250.07     1248.22     63.55 o 
  -5   3   6     1833.39     1845.34     57.79 o 
  -4   3   6     2129.06     2110.81     54.69 o 
  -3   3   6        7.87       32.72     58.73 o 
  -2   3   6     1844.25     1913.96     61.55 o 
  -1   3   6      385.59      431.98     43.21 o 
   0   3   6      735.41      728.20     36.00 o 
   1   3   6     8269.45     8364.98    102.87 o 
   2   3   6     6012.36     6318.57     97.04 o 
   3   3   6     3958.73     4037.27     72.74 o 
   4   3   6      126.83      163.98     56.18 o 
   5   3   6      147.16      191.66     85.59 o 
   6   3   6     2693.14     2878.12    194.15 o 
   7   3   6      190.34      216.03    109.96 o 
  -8   4   6      272.37      245.35     67.96 o 
  -7   4   6        5.70       47.31     62.90 o 
  -6   4   6      458.91      482.00     62.12 o 
  -5   4   6      125.51      160.02     51.45 o 
  -4   4   6      263.53      277.80     46.10 o 
  -3   4   6      645.90      675.51     68.77 o 
  -2   4   6     1453.14     1642.83     63.26 o 
  -1   4   6     1347.52     1577.54     58.67 o 
   0   4   6      855.13      941.85     48.04 o 
   1   4   6      314.34      366.02     36.30 o 
   2   4   6     1439.17     1575.92     56.42 o 
   3   4   6      124.16      133.54     45.01 o 
   4   4   6        9.25       35.52     54.69 o 
   5   4   6       11.32       13.57     79.75 o 
   6   4   6       17.40        8.17    108.69 o 
   7   4   6       51.94       66.70    119.44 o 
  -8   5   6       29.49       90.98     68.85 o 
  -7   5   6       16.99      137.20     67.18 o 
  -6   5   6      342.12      419.51     65.48 o 
  -4   5   6    11946.30    11387.47    172.93 o 
  -3   5   6       23.55       73.38     54.62 o 
  -2   5   6       82.16      116.39     60.67 o 
  -1   5   6      939.85     1016.29     54.11 o 
   0   5   6    13624.09    13647.41    169.63 o 
   1   5   6    11008.02    10827.03    119.60 o 
   2   5   6     1127.15     1270.13     50.38 o 
   3   5   6      176.47      192.85     43.69 o 
   4   5   6     1118.50     1165.22     69.37 o 
   5   5   6     3984.49     4076.24    148.74 o 
   6   5   6     3248.15     3607.06    281.76 o 
   7   5   6     2881.46     2807.79    153.67 o 
  -8   6   6     3432.21     3260.47    100.49 o 
  -7   6   6    12159.36    12389.30    201.57 o 
  -6   6   6     3129.18     3335.18    125.35 o 
  -5   6   6      678.72      958.96     68.22 o 
  -4   6   6     1577.21     1723.24     62.38 o 
  -3   6   6    19461.41    18866.01    199.96 o 
  -2   6   6    29367.08    28379.97    319.19 o 
  -1   6   6    17482.63    17371.28    213.81 o 
   0   6   6     1433.19     1475.35     52.94 o 
   1   6   6      600.94      629.68     46.86 o 
   2   6   6     5900.57     5956.10    135.90 o 
   3   6   6    23679.25    23966.49    357.18 o 
   4   6   6     8425.61     8414.54    153.25 o 
   5   6   6     4557.85     4600.13    127.97 o 
   6   6   6      824.93      919.34    122.74 o 
   7   6   6     3282.33     3769.72    157.00 o 
  -8   7   6      297.03      379.43     62.44 o 
  -7   7   6      983.37     1154.89    103.29 o 
  -6   7   6    14037.15    14023.04    222.39 o 
  -5   7   6    20911.09    21307.79    264.19 o 
  -4   7   6    16838.24    16015.72    272.40 o 
  -3   7   6    11160.47    10729.67    145.17 o 
  -2   7   6      339.49      424.73     58.37 o 
  -1   7   6     9272.84     8884.23    147.79 o 
   0   7   6    15141.53    14329.74    239.65 o 
   1   7   6    16715.54    15475.47    171.50 o 
   2   7   6    14828.33    14409.51    177.65 o 
   3   7   6       11.56       71.08     50.52 o 
   4   7   6     7692.45     7604.25    158.35 o 
   5   7   6    11342.54    11260.92    224.64 o 
   6   7   6    17504.12    18014.52    474.95 o 
   7   7   6     8310.90     7818.97    256.30 o 
  -7   8   6    12948.65    12825.52    236.08 o 
  -6   8   6     7221.26     7264.72    170.29 o 
  -5   8   6     1162.71     1455.87    100.48 o 
  -4   8   6     4940.87     4822.88    132.78 o 
  -3   8   6    17788.34    16657.54    232.72 o 
  -2   8   6    30849.66    29333.23    379.87 o 
  -1   8   6    26668.19    24719.65    336.65 o 
   0   8   6     2576.80     2459.17     62.11 o 
   1   8   6     1136.60     1112.52     54.55 o 
   2   8   6    16379.12    16423.67    198.97 o 
   3   8   6    25211.64    25323.18    292.01 o 
   4   8   6    14887.05    14619.60    273.70 o 
   5   8   6     6153.23     5861.97    211.23 o 
   6   8   6      919.40      926.16    118.71 o 
   7   8   6     5582.01     5343.58    205.29 o 
  -7   9   6     1358.01     1447.57    122.56 o 
  -6   9   6     9931.10     9664.59    201.94 o 
  -5   9   6    10419.35    10467.74    180.47 o 
  -4   9   6     7090.00     6915.94    148.63 o 
  -3   9   6     4235.32     3896.84    127.68 o 
  -2   9   6      458.42      511.84     62.48 o 
  -1   9   6     6858.99     6811.43    111.00 o 
   0   9   6     9630.67     9549.72    133.32 o 
   1   9   6    17116.26    16578.07    289.06 o 
   2   9   6    10529.08    10436.48    204.72 o 
   3   9   6      290.14      221.82     66.49 o 
   4   9   6     1082.37     1240.94     71.16 o 
   5   9   6     7949.98     8050.45    172.03 o 
   6   9   6    10409.34     9791.59    277.27 o 
  -7  10   6     2700.56     2732.18    144.75 o 
  -6  10   6     2669.68     3063.38    125.98 o 
  -5  10   6       39.89       53.56     71.39 o 
  -4  10   6      413.86      529.76     74.80 o 
  -3  10   6     1539.33     1393.79     98.92 o 
  -2  10   6     8183.45     7862.25    193.63 o 
  -1  10   6     4187.49     4151.64    105.60 o 
   0  10   6      292.96      310.86     55.10 o 
   1  10   6       19.01       21.14     59.74 o 
   2  10   6     3300.42     3500.63    113.90 o 
   3  10   6     5923.35     6148.61    126.82 o 
   4  10   6     5169.47     5199.25    137.91 o 
   5  10   6      242.20      235.45    102.63 o 
   6  10   6       28.56       77.76    125.48 o 
  -7  11   6       67.06       61.96     69.75 o 
  -6  11   6      136.32       91.54     76.84 o 
  -5  11   6       21.75       34.61     80.77 o 
  -4  11   6      402.36      454.00     74.95 o 
  -3  11   6        7.51        5.16     70.78 o 
  -2  11   6        7.94       -4.30     70.39 o 
  -1  11   6      346.67      362.53     62.32 o 
   0  11   6      196.69      226.42     61.64 o 
   1  11   6       15.52       -0.31     67.43 o 
   2  11   6      250.73      300.85     73.21 o 
   3  11   6      105.16      103.15     72.08 o 
   4  11   6       27.13       -6.93     72.30 o 
   5  11   6        1.38      -21.26     86.24 o 
   6  11   6       46.96       25.71    115.03 o 
  -6  12   6     1876.40     1622.02     83.67 o 
  -5  12   6       18.84       23.61     86.58 o 
  -4  12   6      173.20      163.42     72.28 o 
  -3  12   6      395.00      365.97     72.75 o 
  -2  12   6     3686.14     3846.66    108.55 o 
  -1  12   6      222.94      166.83     64.60 o 
   0  12   6       42.90       28.59     69.38 o 
   1  12   6      170.53      156.34     70.48 o 
   2  12   6     5018.37     5144.55    127.34 o 
   3  12   6     3620.04     4019.31    119.10 o 
   4  12   6      214.88      257.34     81.72 o 
   5  12   6      692.80      547.36     94.43 o 
  -6  13   6     2514.76     2385.15    120.63 o 
  -5  13   6     6347.04     6387.07    164.33 o 
  -4  13   6     5651.22     5194.84    154.88 o 
  -3  13   6     1744.84     1803.13     88.20 o 
  -2  13   6        1.34        8.05     82.82 o 
  -1  13   6     4685.86     4952.94    131.81 o 
   0  13   6     7862.23     7996.25    157.83 o 
   1  13   6    14822.47    14695.52    243.75 o 
   2  13   6     5217.44     5382.06    130.05 o 
   3  13   6       33.79       48.99     75.73 o 
   4  13   6      543.22      576.99     81.87 o 
   5  13   6     4607.73     4581.07    155.25 o 
  -6  14   6     5001.30     4706.53    206.03 o 
  -5  14   6      566.55      771.00     78.33 o 
  -4  14   6     3208.97     3207.09    259.36 o 
  -3  14   6    10061.94    10005.02    275.04 o 
  -2  14   6    15806.58    15194.43    354.02 o 
  -1  14   6    10452.28    10371.17    186.52 o 
   0  14   6     2193.38     2489.45     90.65 o 
   1  14   6     1299.16     1386.68     82.60 o 
   2  14   6    12632.54    12756.59    205.39 o 
   3  14   6    13520.75    14056.54    260.22 o 
   4  14   6     9096.69     8719.43    190.33 o 
   5  14   6     2787.89     2513.72    123.03 o 
  -5  15   6    10438.16    10507.80    261.39 o 
  -4  15   6     9156.18     8762.64    224.80 o 
  -3  15   6     5761.36     5685.83    156.52 o 
  -2  15   6      272.11      307.15     80.13 o 
  -1  15   6    12420.74    12293.33    217.71 o 
   0  15   6    12746.43    13117.74    207.09 o 
   1  15   6    13167.14    13563.63    231.20 o 
   2  15   6     6696.74     6735.09    175.02 o 
   3  15   6       33.57       83.14     76.83 o 
   4  15   6     2367.14     2562.14    179.78 o 
  -5  16   6      518.44      495.92     75.00 o 
  -4  16   6     2788.69     2598.72    276.21 o 
  -3  16   6    10813.53    11056.46    244.15 o 
  -2  16   6    10786.09    10670.77    218.13 o 
  -1  16   6    14129.93    14207.97    269.62 o 
   0  16   6      342.07      430.36     77.29 o 
   1  16   6     3378.97     3419.79    110.03 o 
   2  16   6     4992.22     5243.28    149.29 o 
   3  16   6    10892.16    10747.34    238.05 o 
   4  16   6     7833.19     7092.54    267.76 o 
  -4  17   6     3098.42     2935.67    135.38 o 
  -3  17   6      885.61      915.91     84.10 o 
  -2  17   6      922.37     1016.99     78.17 o 
  -1  17   6     2342.62     2206.90    160.29 o 
   0  17   6     7369.71     7584.56    232.47 o 
   1  17   6     7277.11     7711.36    160.75 o 
   2  17   6     2335.39     2457.41    114.89 o 
   3  17   6      147.74      123.79     71.03 o 
  -3  18   6      565.86      385.78     67.21 o 
  -2  18   6      645.72      632.42     76.55 o 
  -1  18   6     1579.21     1617.85    100.86 o 
   0  18   6       30.47       55.50     74.58 o 
   1  18   6      281.76      304.51     60.64 o 
   2  18   6      318.71      337.99     70.98 o 
  -1  19   6      415.20      289.87     65.29 o 
   0  19   6      342.37      259.70     56.19 o 
  -8   1   7      360.30      394.55     62.27 o 
  -7   1   7      142.69      142.11     68.79 o 
  -6   1   7      103.50      154.23     59.64 o 
  -5   1   7     3756.82     3699.37    121.46 o 
  -4   1   7     8946.01     9258.98    121.46 o 
  -3   1   7     1937.29     1988.77     51.33 o 
  -2   1   7     5616.46     6195.72     96.02 o 
  -1   1   7        9.70       19.88     34.34 o 
   0   1   7     1808.90     2013.63     56.26 o 
   1   1   7     6394.76     6260.35     94.63 o 
   2   1   7     1236.56     1210.70     42.59 o 
   3   1   7       32.39       56.84     42.42 o 
   4   1   7      214.60      195.54     60.41 o 
   5   1   7      881.04      857.78     98.30 o 
   6   1   7     4994.83     5360.80    212.59 o 
   7   1   7     1854.13     2001.52    130.58 o 
  -8   2   7     5196.30     4968.72    109.84 o 
  -7   2   7     6747.44     7260.57    176.07 o 
  -6   2   7     7654.13     8111.88    129.40 o 
  -5   2   7     5632.08     5808.31    109.64 o 
  -4   2   7      348.89      447.39     45.63 o 
  -3   2   7     2240.40     2321.59     57.33 o 
  -2   2   7    40659.79    41433.96    453.67 o 
  -1   2   7    20471.54    20739.34    244.84 o 
   0   2   7     8089.88     8013.00    105.90 o 
   1   2   7      202.49      227.02     46.68 o 
   2   2   7     5526.38     5557.54     76.52 o 
   3   2   7    13663.65    13264.94    141.27 o 
   4   2   7     9173.11     9394.51    170.92 o 
   5   2   7     3679.67     4016.41    130.17 o 
   6   2   7      462.20      467.71    120.06 o 
   7   2   7      747.27      824.78    112.09 o 
  -8   3   7     2091.22     2586.26    106.68 o 
  -7   3   7      237.00      514.61     68.14 o 
  -6   3   7     4132.09     4496.18    124.06 o 
  -5   3   7    12568.68    12880.92    177.32 o 
  -4   3   7    22991.14    23200.98    236.84 o 
  -3   3   7    21570.19    21062.02    216.81 o 
  -2   3   7     1552.45     1928.96     72.72 o 
  -1   3   7     4568.77     4634.89     92.18 o 
   0   3   7    20136.39    20001.60    206.10 o 
   1   3   7    38814.09    39276.22    377.28 o 
   2   3   7    26106.71    25278.08    234.34 o 
   3   3   7     4113.59     4000.14    115.42 o 
   4   3   7       39.68      146.01     68.97 o 
   5   3   7     4726.86     4811.14    137.98 o 
   6   3   7    11682.55    12252.83    581.35 o 
   7   3   7     7188.10     7676.98    257.75 o 
  -8   4   7     6779.79     6369.75    149.00 o 
  -7   4   7    12198.04    12546.53    189.38 o 
  -6   4   7    16689.40    17330.94    300.35 o 
  -5   4   7     1283.85     1668.95     86.78 o 
  -4   4   7      747.25      856.69     54.69 o 
  -3   4   7    14862.50    14229.75    170.18 o 
  -2   4   7    40995.05    41215.21    466.43 o 
  -1   4   7    40934.71    40298.21    429.62 o 
   0   4   7    10739.85    10418.88    149.82 o 
   1   4   7     1043.21     1176.37     47.69 o 
   2   4   7    10864.64    10722.36    119.92 o 
   3   4   7    24873.97    24403.96    273.36 o 
   4   4   7    17298.30    18049.60    285.98 o 
   5   4   7     8309.38     8182.29    175.98 o 
   6   4   7      577.02      758.00    129.08 o 
   7   4   7     1299.15     1565.91    130.38 o 
  -8   5   7     1002.81     1160.66    121.58 o 
  -7   5   7      108.14      352.31     67.11 o 
  -6   5   7     6090.08     6387.72    135.34 o 
  -5   5   7    17266.28    17349.66    217.75 o 
  -4   5   7    16388.23    16634.39    222.70 o 
  -3   5   7    12392.35    12110.86    145.81 o 
  -2   5   7       17.84      146.98     53.55 o 
  -1   5   7      514.66      510.03     72.76 o 
   0   5   7    18683.46    18386.71    220.26 o 
   1   5   7    39871.51    39533.17    359.75 o 
   2   5   7    22350.33    21882.47    220.16 o 
   3   5   7     4999.36     5142.12    153.37 o 
   4   5   7        6.73      112.07     75.61 o 
   5   5   7     3423.87     3598.33    239.93 o 
   6   5   7    10578.84    10855.65    521.04 o 
   7   5   7     7389.59     7643.45    248.83 o 
  -8   6   7     2374.26     2086.19    112.04 o 
  -7   6   7     4563.38     4430.25    132.04 o 
  -6   6   7     2081.81     2222.25    115.52 o 
  -5   6   7      250.62      326.18     69.67 o 
  -4   6   7      123.22      213.54     60.41 o 
  -3   6   7    10255.47     9607.52    186.98 o 
  -2   6   7    25262.88    24525.70    317.59 o 
  -1   6   7    11681.25    11321.71    132.68 o 
   0   6   7     5976.27     5906.90     97.65 o 
   1   6   7     2023.79     2078.58     59.96 o 
   2   6   7     2506.03     2429.67     89.24 o 
   3   6   7     9176.01     9126.24    148.12 o 
   4   6   7     6194.83     6187.92    140.38 o 
   5   6   7     3293.99     3077.53    176.73 o 
   6   6   7      186.70      211.83    115.76 o 
  -7   7   7      161.67      103.42     81.58 o 
  -6   7   7        7.48       13.98     69.89 o 
  -5   7   7      895.37      892.86     70.01 o 
  -4   7   7     1974.02     1880.15     85.01 o 
  -3   7   7       84.59      127.01     57.31 o 
  -2   7   7      860.83      795.94     50.39 o 
  -1   7   7      406.71      416.49     50.56 o 
   0   7   7       44.00       73.66     50.46 o 
   1   7   7     1446.88     1439.48     55.03 o 
   2   7   7      292.39      297.28     49.36 o 
   3   7   7        3.84       -4.51     58.95 o 
   4   7   7      360.36      376.90     84.17 o 
   5   7   7       30.55       36.49     90.56 o 
   6   7   7     2325.45     2265.37    293.52 o 
  -7   8   7      892.16      943.06     85.69 o 
  -6   8   7     1483.67     1738.14     94.77 o 
  -5   8   7     1418.84     1474.80     73.20 o 
  -4   8   7      448.13      407.08     68.37 o 
  -3   8   7     2853.50     2768.89     91.57 o 
  -2   8   7     1517.77     1558.56     66.36 o 
  -1   8   7     4301.87     4328.72     94.76 o 
   0   8   7        9.78       33.69     56.41 o 
   1   8   7     1034.79     1089.86     59.78 o 
   2   8   7      272.06      245.37     53.19 o 
   3   8   7     3894.27     4025.98     90.60 o 
   4   8   7      597.98      602.63     85.57 o 
   5   8   7     1501.31     1526.74    130.08 o 
   6   8   7      901.81      799.17    113.09 o 
  -7   9   7      216.97      336.99     83.36 o 
  -6   9   7     3480.07     3683.06    134.56 o 
  -5   9   7    11131.71    10580.73    178.71 o 
  -4   9   7     7293.88     7070.98    142.00 o 
  -3   9   7     2397.43     2312.98    104.66 o 
  -2   9   7      461.72      459.47     78.62 o 
  -1   9   7     1633.44     1671.86     72.92 o 
   0   9   7     5819.69     5650.31    127.23 o 
   1   9   7    11052.71    11216.68    169.08 o 
   2   9   7     8724.10     8904.78    147.65 o 
   3   9   7     1894.86     2156.22     78.97 o 
   4   9   7       80.25       63.07     85.76 o 
   5   9   7     3033.49     3085.32    166.11 o 
   6   9   7     5716.26     5654.81    197.10 o 
  -7  10   7    11295.13    10817.78    232.55 o 
  -6  10   7    10332.65    10396.61    221.03 o 
  -5  10   7     2450.24     2649.19     93.82 o 
  -4  10   7      497.21      530.69     77.37 o 
  -3  10   7     8068.89     7987.45    198.66 o 
  -2  10   7    14816.93    14346.26    268.73 o 
  -1  10   7    14038.35    13282.58    359.32 o 
   0  10   7     2768.50     2727.15    125.72 o 
   1  10   7       75.09       98.32     68.70 o 
   2  10   7     3656.09     3873.95    118.56 o 
   3  10   7    15215.85    15769.97    218.80 o 
   4  10   7    11746.24    11932.26    238.19 o 
   5  10   7    10423.26     9584.14    446.62 o 
   6  10   7     1279.43     1120.77    127.56 o 
  -6  11   7     3159.26     3320.02    209.16 o 
  -5  11   7     9221.48     9143.40    190.52 o 
  -4  11   7    13377.43    12520.05    230.17 o 
  -3  11   7     7922.99     7588.32    193.64 o 
  -2  11   7      823.07      874.93     90.35 o 
  -1  11   7     5410.03     5451.68    149.14 o 
   0  11   7     6925.61     6846.52    142.24 o 
   1  11   7    14215.75    14886.48    242.81 o 
   2  11   7    16847.04    16999.73    254.24 o 
   3  11   7     1930.47     2051.10     92.01 o 
   4  11   7       42.04      200.45     92.11 o 
   5  11   7     5149.00     4735.51    311.78 o 
  -6  12   7     7235.74     7050.95    166.92 o 
  -5  12   7     3697.17     3884.64    118.25 o 
  -4  12   7      106.26      135.45     79.05 o 
  -3  12   7     4221.50     4499.01    219.25 o 
  -2  12   7    12496.96    11909.57    237.85 o 
  -1  12   7     9001.85     9210.31    179.59 o 
   0  12   7     1944.65     1983.38     94.57 o 
   1  12   7      422.67      542.34     84.99 o 
   2  12   7     4226.41     4452.90    128.79 o 
   3  12   7     9596.77     9911.42    201.61 o 
   4  12   7    14946.18    14721.88    304.59 o 
   5  12   7     4828.56     4797.38    189.15 o 
  -6  13   7      675.73      491.49     70.17 o 
  -5  13   7     4596.52     4420.74    138.08 o 
  -4  13   7     6566.34     6547.89    169.14 o 
  -3  13   7     1862.63     1752.08    103.21 o 
  -2  13   7      320.09      314.89     94.90 o 
  -1  13   7       26.55       32.52     89.08 o 
   0  13   7     4411.77     4741.34    155.95 o 
   1  13   7    11246.62    11976.00    248.82 o 
   2  13   7     3892.31     3952.81    116.59 o 
   3  13   7      115.95      169.30     93.64 o 
   4  13   7        6.89       58.83     83.29 o 
   5  13   7     3871.98     3375.20    314.12 o 
  -5  14   7      173.30      178.27     79.64 o 
  -4  14   7      173.38      124.03     94.38 o 
  -3  14   7     3470.00     3255.77    296.45 o 
  -2  14   7     1922.28     1792.41    106.01 o 
  -1  14   7     2287.93     2433.38    107.05 o 
   0  14   7     1114.73     1205.57     95.48 o 
   1  14   7        9.40       10.87     93.27 o 
   2  14   7     2538.77     2898.75    110.39 o 
   3  14   7     3289.78     3149.97    258.18 o 
   4  14   7     2267.39     2242.28    173.17 o 
  -5  15   7      106.08       66.51     75.94 o 
  -4  15   7       20.71        4.31    102.94 o 
  -3  15   7      219.84      196.30     81.06 o 
  -2  15   7       15.67       12.34     87.89 o 
  -1  15   7        0.64      -18.09     81.02 o 
   0  15   7       91.79       63.37     83.42 o 
   1  15   7      193.17      219.16     95.91 o 
   2  15   7       62.61       54.77     82.82 o 
   3  15   7        4.18       -6.64     80.04 o 
   4  15   7        0.61       28.53     65.59 o 
  -4  16   7      629.30      405.23    119.40 o 
  -3  16   7      983.01      863.89     84.59 o 
  -2  16   7     5700.68     5797.92    167.47 o 
  -1  16   7     2171.64     2195.50    103.98 o 
   0  16   7     2584.48     2388.04    100.27 o 
   1  16   7      375.15      281.24     80.57 o 
   2  16   7      450.48      350.81     77.08 o 
   3  16   7      542.20      593.13     80.67 o 
  -2  17   7      306.05      364.86     76.59 o 
  -1  17   7      573.13      566.31     80.91 o 
   0  17   7     5231.55     5133.87    182.40 o 
   1  17   7    12261.82    12448.98    240.04 o 
   2  17   7     4781.70     4833.70    146.90 o 
  -1  18   7    11696.20    11240.18    254.40 o 
   0  18   7     5906.95     5598.52    223.06 o 
   1  18   7       57.75       31.75     61.32 o 
  -8   0   8     4981.63     5129.02    303.93 o 
  -7   0   8    10460.04    11050.30    284.21 o 
  -6   0   8    18988.40    19405.27    447.35 o 
  -5   0   8     7224.55     8171.09    239.76 o 
  -4   0   8      740.40      966.57     79.29 o 
  -3   0   8     4732.00     4945.17    117.19 o 
  -2   0   8    36837.54    35309.16    452.45 o 
  -1   0   8    18086.80    17623.43    241.52 o 
   0   0   8    13699.41    13294.46    201.00 o 
   1   0   8     8957.87     8882.41    163.71 o 
   2   0   8     3973.19     4002.34    112.88 o 
   3   0   8    13877.81    13955.33    220.07 o 
   4   0   8    20869.16    21078.94    372.02 o 
   5   0   8    13642.77    14654.21    738.31 o 
   6   0   8     5558.53     6000.40    312.03 o 
  -8   1   8     5445.30     5787.62    162.89 o 
  -7   1   8     1473.23     2004.86    180.90 o 
  -6   1   8     1231.65     1601.38     76.72 o 
  -5   1   8    11574.53    12231.50    184.48 o 
  -4   1   8    17930.78    17674.35    206.17 o 
  -3   1   8    23104.08    23018.29    233.73 o 
  -2   1   8     4568.81     4651.50     79.63 o 
  -1   1   8     1721.77     1839.81     45.86 o 
   0   1   8     7363.54     7317.35     95.47 o 
   1   1   8    23943.37    23743.34    216.31 o 
   2   1   8    14611.03    14219.85    143.05 o 
   3   1   8     9817.35     9896.77    150.92 o 
   4   1   8     1085.94     1274.80     85.46 o 
   5   1   8     3315.44     3680.42    153.16 o 
   6   1   8    12950.09    12815.76    334.31 o 
  -8   2   8     2977.74     2792.49     84.52 o 
  -7   2   8     7246.45     7206.47    161.51 o 
  -6   2   8     8977.09     9536.54    202.99 o 
  -5   2   8     5271.87     5649.68    109.95 o 
  -4   2   8      143.34      233.92     51.28 o 
  -3   2   8     1726.26     1949.39     54.96 o 
  -2   2   8    14693.48    14660.33    160.83 o 
  -1   2   8     9875.49     9678.62    115.41 o 
   0   2   8     4814.45     4707.97     76.51 o 
   1   2   8      415.85      397.71     38.10 o 
   2   2   8     1044.74     1035.90     43.54 o 
   3   2   8     6635.19     6562.23    135.25 o 
   4   2   8     7217.15     7102.63    146.22 o 
   5   2   8     7590.55     7232.35    337.99 o 
   6   2   8     1775.30     2162.52    137.31 o 
  -8   3   8       13.71       51.17     59.45 o 
  -7   3   8      409.82      400.96     73.69 o 
  -6   3   8      786.43      762.04     69.63 o 
  -5   3   8     6288.70     6260.42    118.55 o 
  -4   3   8     2044.73     2216.13     64.32 o 
  -3   3   8     1761.16     1757.63     59.14 o 
  -2   3   8     2823.04     2973.65     94.20 o 
  -1   3   8      131.35      154.10     40.95 o 
   0   3   8     1847.65     1978.29     48.34 o 
   1   3   8     3867.80     3870.68     68.88 o 
   2   3   8      402.10      417.97     45.13 o 
   3   3   8     2147.22     2139.84     94.15 o 
   4   3   8      238.77      224.61     75.61 o 
   5   3   8      340.83      298.01     96.71 o 
   6   3   8      995.86     1107.25    119.90 o 
  -8   4   8       10.86       12.04     63.81 o 
  -7   4   8      284.85      248.67     71.10 o 
  -6   4   8       10.99       42.05     67.61 o 
  -5   4   8       49.52       56.53     68.96 o 
  -4   4   8     1530.97     1618.22     64.14 o 
  -3   4   8       57.25       65.93     51.52 o 
  -2   4   8      590.91      609.33     46.83 o 
  -1   4   8       11.25       29.07     42.60 o 
   0   4   8      117.53      107.56     41.33 o 
   1   4   8      996.43      933.64     42.61 o 
   2   4   8     1687.71     1796.67     76.21 o 
   3   4   8      715.82      718.46     58.90 o 
   4   4   8     1098.70     1133.21     82.35 o 
   5   4   8       81.36      157.37    101.23 o 
   6   4   8       26.88       41.59    121.22 o 
  -7   5   8     1178.68     1198.57     80.02 o 
  -6   5   8      418.77      448.93     77.25 o 
  -5   5   8     2159.93     2331.70    109.55 o 
  -4   5   8     2899.38     2870.09     88.16 o 
  -3   5   8     1759.75     1835.04     63.83 o 
  -2   5   8     3055.16     3125.16     87.83 o 
  -1   5   8      323.67      283.19     46.27 o 
   0   5   8     2694.20     2523.57     59.20 o 
   1   5   8    20139.43    20037.73    206.92 o 
   2   5   8    10497.69    10500.34    134.77 o 
   3   5   8      983.63     1046.95     64.75 o 
   4   5   8      970.43      974.97     86.54 o 
   5   5   8      758.51      776.90    125.68 o 
   6   5   8     3978.08     3967.63    180.55 o 
  -7   6   8     7949.62     7801.10    183.41 o 
  -6   6   8     7677.71     7895.31    166.82 o 
  -5   6   8     3572.49     3908.82    109.37 o 
  -4   6   8      505.12      612.57     67.79 o 
  -3   6   8     3179.23     3146.13     97.74 o 
  -2   6   8    17193.16    16172.64    194.69 o 
  -1   6   8    20487.75    19784.61    204.54 o 
   0   6   8    11102.33    10660.11    131.52 o 
   1   6   8     2110.69     2018.03     64.44 o 
   2   6   8     1879.70     1865.84     80.57 o 
   3   6   8     9286.92     9286.75    155.28 o 
   4   6   8     7473.67     7790.56    212.72 o 
   5   6   8    10023.85     9745.06    256.01 o 
   6   6   8     1758.39     1889.24    126.80 o 
  -7   7   8     2561.48     2961.39    184.10 o 
  -6   7   8      252.94      410.59     83.03 o 
  -5   7   8     7441.67     7455.84    145.17 o 
  -4   7   8    13413.90    13669.55    239.81 o 
  -3   7   8    15615.82    15338.22    232.06 o 
  -2   7   8     8816.80     8660.57    125.58 o 
  -1   7   8      839.99      883.12     64.26 o 
   0   7   8     7686.28     7383.09    108.43 o 
   1   7   8    18640.71    17956.11    230.44 o 
   2   7   8    22092.04    22372.71    270.11 o 
   3   7   8     7890.54     7996.87    145.13 o 
   4   7   8     1814.02     1921.96     93.71 o 
   5   7   8     2317.77     2586.39    149.96 o 
   6   7   8     8872.05     8941.40    290.61 o 
  -7   8   8     7250.82     6994.46    165.99 o 
  -6   8   8    14866.87    14665.72    416.62 o 
  -5   8   8     6682.05     6450.08    139.86 o 
  -4   8   8       42.40      220.86     77.19 o 
  -3   8   8     6529.97     6302.22    147.40 o 
  -2   8   8    18304.52    17829.60    249.39 o 
  -1   8   8    25568.84    24746.03    313.22 o 
   0   8   8     9440.07     9291.22    248.70 o 
   1   8   8     3392.11     3396.93    115.29 o 
   2   8   8       29.92       80.39     68.65 o 
   3   8   8     8920.72     9097.64    154.94 o 
   4   8   8    12118.75    12569.69    231.99 o 
   5   8   8     8753.56     8954.65    226.42 o 
   6   8   8     3040.73     2679.99    126.69 o 
  -7   9   8     1855.42     2015.71    196.74 o 
  -6   9   8       82.84      247.27     80.30 o 
  -5   9   8     6183.11     6080.39    198.53 o 
  -4   9   8    11336.95    11070.74    198.61 o 
  -3   9   8     6032.29     5723.57    140.32 o 
  -2   9   8     3352.47     3464.72    118.69 o 
  -1   9   8       74.69       91.65     71.29 o 
   0   9   8     9268.81     9452.37    186.04 o 
   1   9   8     8126.13     8270.31    166.34 o 
   2   9   8    11002.99    11703.13    195.33 o 
   3   9   8     7771.93     8174.83    177.53 o 
   4   9   8     1221.81     1273.03    139.56 o 
   5   9   8     1811.50     1814.82    129.48 o 
  -6  10   8     4421.40     4191.28    149.89 o 
  -5  10   8     3304.76     3173.27    171.68 o 
  -4  10   8        6.13       37.56    100.04 o 
  -3  10   8     1419.37     1264.13    101.94 o 
  -2  10   8     2893.84     2798.67    122.55 o 
  -1  10   8     2654.90     2665.09     98.74 o 
   0  10   8     2067.15     1979.53     91.95 o 
   1  10   8      200.98      233.09     84.56 o 
   2  10   8      775.98      861.65     90.14 o 
   3  10   8     1192.63     1260.18     90.48 o 
   4  10   8     5068.82     4793.87    177.53 o 
   5  10   8     1346.50     1312.92    110.58 o 
  -6  11   8       82.02       71.60     76.52 o 
  -5  11   8      162.23      175.09     86.32 o 
  -4  11   8       28.01       31.14    108.24 o 
  -3  11   8        8.58      -17.06     93.54 o 
  -2  11   8      385.50      396.66     97.69 o 
  -1  11   8        2.04      -17.68     87.19 o 
   0  11   8      338.00      374.64     85.32 o 
   1  11   8      570.38      697.33     90.78 o 
   2  11   8        1.32       -3.65     89.06 o 
   3  11   8      427.83      427.12     94.38 o 
   4  11   8       66.53       58.66     93.22 o 
   5  11   8        9.12      -12.31    103.62 o 
  -6  12   8     2351.42     1780.70    192.14 o 
  -5  12   8      709.33      613.74    105.48 o 
  -4  12   8      462.18      441.44    109.89 o 
  -3  12   8       50.99       62.15     94.11 o 
  -2  12   8     1155.11     1195.40    102.56 o 
  -1  12   8      882.18      872.91     82.58 o 
   0  12   8      118.48      141.68    107.13 o 
   1  12   8      112.29       94.72     95.77 o 
   2  12   8      172.19      177.41     90.15 o 
   3  12   8     2721.40     2840.72    136.32 o 
   4  12   8     2460.08     2521.59    142.07 o 
  -5  13   8     4220.39     3876.79    160.84 o 
  -4  13   8     6592.09     6653.41    229.65 o 
  -3  13   8     5303.61     5215.08    184.06 o 
  -2  13   8     2918.68     2972.64    204.75 o 
  -1  13   8       62.52       35.93     84.61 o 
   0  13   8     3459.53     3509.26    146.66 o 
   1  13   8     6263.52     6264.90    178.55 o 
   2  13   8     7830.00     8007.23    190.27 o 
   3  13   8     3083.40     3113.84    119.62 o 
   4  13   8       11.08       65.63     78.62 o 
  -5  14   8     4569.76     4463.02    242.04 o 
  -4  14   8       87.02      154.24    103.67 o 
  -3  14   8     1752.38     1914.38    184.73 o 
  -2  14   8     9620.85     9776.64    239.22 o 
  -1  14   8    11514.85    11230.99    239.83 o 
   0  14   8    10627.08    11272.12    286.14 o 
   1  14   8     1754.35     1908.62    119.28 o 
   2  14   8     2151.26     2148.73    100.28 o 
   3  14   8     6046.87     5830.32    163.05 o 
  -4  15   8     7569.90     7811.15    232.82 o 
  -3  15   8    13725.99    12844.78    298.43 o 
  -2  15   8     7050.46     6993.65    187.33 o 
  -1  15   8       48.59      124.82     82.74 o 
   0  15   8     1873.60     1977.76    142.94 o 
   1  15   8    12586.88    12886.55    287.90 o 
   2  15   8    13468.38    12997.95    254.15 o 
   3  15   8     3997.79     3647.21    262.72 o 
  -3  16   8     1458.88     1435.11    141.42 o 
  -2  16   8     6337.08     6194.06    167.34 o 
  -1  16   8    11087.31    11175.40    260.35 o 
   0  16   8     8284.14     8357.63    258.92 o 
   1  16   8     1695.03     1667.27    101.10 o 
   2  16   8      299.84      249.97     70.49 o 
  -2  17   8     2594.71     1945.49    214.95 o 
  -1  17   8      229.70      175.79     73.28 o 
   0  17   8     1297.93     1238.16     96.38 o 
   1  17   8     4395.96     4107.10    134.48 o 
  -7   1   9     1549.10     1521.18     88.04 o 
  -6   1   9      915.71      860.12     79.72 o 
  -5   1   9      608.66      644.92     73.64 o 
  -4   1   9      538.47      607.40     69.71 o 
  -3   1   9     4272.10     4421.04     88.11 o 
  -2   1   9     2251.25     2279.38     57.74 o 
  -1   1   9       36.27       45.69     45.02 o 
   0   1   9       20.06       68.84     43.64 o 
   1   1   9     5797.40     6102.87     91.08 o 
   2   1   9     3343.93     3357.73     98.98 o 
   3   1   9     2124.47     2344.23     70.63 o 
   4   1   9       51.57       59.22     78.09 o 
   5   1   9      160.54      109.49    123.76 o 
   6   1   9     2638.66     2820.75    143.81 o 
  -7   2   9     5365.60     5070.23    143.07 o 
  -6   2   9     8784.42     9367.11    214.48 o 
  -5   2   9     5503.99     5726.24    136.75 o 
  -4   2   9       77.74      137.18     59.76 o 
  -3   2   9       24.74      169.63     50.91 o 
  -2   2   9     7798.58     7878.10    107.57 o 
  -1   2   9     8665.49     8653.03    110.16 o 
   0   2   9    18735.87    18967.12    183.36 o 
   1   2   9     7160.66     7117.91     98.76 o 
   2   2   9        4.88       32.23     51.87 o 
   3   2   9     2792.37     3114.63     73.57 o 
   4   2   9     9078.67     9363.75    187.89 o 
   5   2   9     7362.96     7493.16    247.06 o 
   6   2   9     3310.26     3344.46    147.10 o 
  -7   3   9     3433.27     3575.18    269.97 o 
  -6   3   9       70.25      367.73     82.19 o 
  -5   3   9     2974.39     3169.97     84.00 o 
  -4   3   9    10128.19    10322.22    156.07 o 
  -3   3   9    31246.93    30651.70    342.87 o 
  -2   3   9    13677.40    13572.29    166.23 o 
  -1   3   9     2520.80     2647.33     61.10 o 
   0   3   9      731.74      775.73     51.16 o 
   1   3   9    16886.40    17019.64    182.49 o 
   2   3   9    24326.60    24900.52    269.76 o 
   3   3   9    19552.02    19665.64    225.21 o 
   4   3   9     4990.08     4896.67    155.53 o 
   5   3   9      554.00      541.32    120.34 o 
   6   3   9     5506.69     5791.88    226.75 o 
  -7   4   9     6947.35     7002.05    165.73 o 
  -6   4   9    18288.40    18957.34    313.69 o 
  -5   4   9    14282.30    14316.59    216.19 o 
  -4   4   9     6255.29     6576.57    134.43 o 
  -3   4   9      231.53      391.62     63.81 o 
  -2   4   9     7780.75     7632.10    114.23 o 
  -1   4   9    20746.68    20318.45    211.73 o 
   0   4   9    18155.39    17915.86    195.28 o 
   1   4   9    17655.12    17562.41    210.80 o 
   2   4   9      929.28      966.40     58.26 o 
   3   4   9     7138.69     7386.02    128.90 o 
   4   4   9     7726.61     8179.44    180.25 o 
   5   4   9    12998.61    13432.47    348.01 o 
   6   4   9     8962.96     8344.88    266.88 o 
  -7   5   9     3023.62     3056.42    175.33 o 
  -6   5   9      426.36      660.25     83.35 o 
  -5   5   9     2222.96     2250.44    108.91 o 
  -4   5   9     9759.26     9849.38    164.19 o 
  -3   5   9    21219.08    21129.04    292.00 o 
  -2   5   9    14385.06    13851.73    177.30 o 
  -1   5   9     2871.13     2757.56    114.96 o 
   0   5   9     2691.68     2596.11    117.32 o 
   1   5   9     7842.17     8134.22    128.22 o 
   2   5   9    17786.70    18216.39    217.47 o 
   3   5   9    14907.30    14942.83    203.65 o 
   4   5   9     5229.47     5249.68    166.09 o 
   5   5   9      128.54      219.19    119.19 o 
   6   5   9     2267.81     2561.43    270.82 o 
  -7   6   9     1956.39     1560.57    142.53 o 
  -6   6   9     2536.37     2627.79    147.96 o 
  -5   6   9     2356.22     2358.39    129.00 o 
  -4   6   9     1463.63     1404.40     78.61 o 
  -3   6   9      947.25     1037.64     80.25 o 
  -1   6   9    10903.84    10841.87    153.11 o 
   0   6   9     5918.15     5807.31    148.28 o 
   1   6   9     4277.19     4234.29    229.49 o 
   2   6   9      684.43      774.90     75.75 o 
   3   6   9     1303.63     1372.90     76.08 o 
   4   6   9     1856.91     1990.34     95.61 o 
   5   6   9     3941.41     4103.32    178.21 o 
  -7   7   9      854.07      818.71     78.16 o 
  -6   7   9      259.73      152.22     80.21 o 
  -5   7   9      279.35      239.06     85.65 o 
  -4   7   9      220.59      285.04     84.32 o 
  -3   7   9      300.85      302.82     82.88 o 
  -2   7   9      955.65      988.10     70.06 o 
  -1   7   9       65.82       93.73     69.73 o 
   0   7   9      735.29      737.09     66.03 o 
   1   7   9     1243.10     1290.35     70.32 o 
   2   7   9      923.53     1033.58     77.74 o 
   3   7   9     1694.45     1691.13     93.61 o 
   4   7   9      135.36      147.08     85.12 o 
   5   7   9        1.30      -36.72    111.77 o 
  -6   8   9     1662.87     1597.08    140.91 o 
  -5   8   9     1009.11      945.36     92.05 o 
  -4   8   9      765.33      712.72     89.20 o 
  -3   8   9      302.86      211.07     87.90 o 
  -2   8   9      256.17      255.21     81.49 o 
  -1   8   9     3382.13     3242.73     95.08 o 
   0   8   9      629.31      616.86     72.56 o 
   1   8   9      573.10      653.54     79.05 o 
   2   8   9      673.71      782.54     78.83 o 
   3   8   9      117.46      112.84     86.33 o 
   4   8   9       93.79      113.04     84.80 o 
   5   8   9      212.85      242.33    107.39 o 
  -6   9   9        2.42      168.38     81.96 o 
  -5   9   9      809.91      908.63    166.19 o 
  -4   9   9     8106.45     7541.62    351.65 o 
  -3   9   9     7224.83     6919.74    202.22 o 
  -2   9   9     7397.71     7151.17    169.78 o 
  -1   9   9      363.79      456.90     92.44 o 
   0   9   9      329.43      396.79     86.46 o 
   1   9   9     2559.17     2905.44    127.37 o 
   2   9   9     3233.46     3561.16    142.16 o 
   3   9   9      976.97     1054.59     99.02 o 
   4   9   9     1907.33     1886.60     96.22 o 
   5   9   9      176.99      112.82     98.27 o 
  -6  10   9    11651.00    11198.65    363.47 o 
  -5  10   9     9398.85     9304.03    322.79 o 
  -4  10   9     2589.08     2430.02    212.19 o 
  -3  10   9      320.51      341.36     91.91 o 
  -2  10   9     6128.28     5926.90    207.16 o 
  -1  10   9    12412.92    11779.76    236.94 o 
   0  10   9    12081.68    11696.66    219.92 o 
   1  10   9     3368.61     3338.04    110.93 o 
   2  10   9      132.16      120.54     89.54 o 
   3  10   9     1195.95     1444.74    119.38 o 
   4  10   9     5527.27     5707.32    183.92 o 
  -6  11   9       15.85      246.63     76.64 o 
  -5  11   9     3701.01     3873.96    504.58 o 
  -4  11   9    12274.52    12081.57    853.90 o 
  -3  11   9    18544.67    17958.16    383.57 o 
  -2  11   9    12797.64    12211.52    302.65 o 
  -1  11   9      631.08      661.14     98.79 o 
   0  11   9     1051.49     1046.03     92.26 o 
   1  11   9    10536.70    10799.00    229.35 o 
   2  11   9    15748.71    16456.60    344.59 o 
   3  11   9     7320.57     7476.00    249.94 o 
   4  11   9     2126.02     2264.28    251.18 o 
  -5  12   9     7773.36     7588.62    218.49 o 
  -4  12   9     2582.22     2334.22    157.39 o 
  -3  12   9       40.78      170.60    107.36 o 
  -2  12   9     8907.38     8328.79    274.09 o 
  -1  12   9     7345.28     7301.68    187.89 o 
   0  12   9     9237.11     9176.35    229.62 o 
   1  12   9     6156.15     6225.22    191.34 o 
   2  12   9       93.65      132.98     91.95 o 
   3  12   9     2524.79     2531.91    125.23 o 
   4  12   9     7803.60     7151.69    262.97 o 
  -5  13   9     1595.10     1502.32    146.88 o 
  -4  13   9     3797.48     3724.32    176.58 o 
  -3  13   9     5518.30     5529.42    190.73 o 
  -2  13   9     7398.23     7225.47    220.65 o 
  -1  13   9      413.71      417.99     96.53 o 
   0  13   9      524.12      479.85    106.76 o 
   1  13   9     2141.50     2262.08    138.13 o 
   2  13   9     7331.21     7315.80    177.38 o 
   3  13   9     3972.79     3693.37    141.65 o 
  -4  14   9      419.43      439.04    100.60 o 
  -3  14   9      319.21      269.44     96.38 o 
  -2  14   9      790.59      838.13    105.09 o 
  -1  14   9     1122.28      980.39    103.08 o 
   0  14   9      779.11      916.89    103.54 o 
   1  14   9     1261.80     1288.32    109.36 o 
   2  14   9      108.61       81.39     80.68 o 
   3  14   9       97.16       59.68     80.54 o 
  -3  15   9      353.99      276.36     85.92 o 
  -2  15   9      443.05      325.69     87.81 o 
  -1  15   9        0.30      -19.23     99.91 o 
   0  15   9        0.14      -34.42     91.23 o 
   1  15   9      508.07      451.65     89.75 o 
   2  15   9       65.63       72.65     71.49 o 
  -2  16   9     3220.03     2570.66    200.36 o 
  -1  16   9     2530.39     2418.03    147.77 o 
   0  16   9     1943.64     1655.58    212.05 o 
   1  16   9     1067.59      874.80     82.25 o 
  -7   0  10     1539.42     1744.70    250.85 o 
  -6   0  10    14815.84    15061.42    386.25 o 
  -5   0  10    14248.35    14411.75    582.14 o 
  -4   0  10     5235.65     5710.35    261.90 o 
  -3   0  10      165.31      528.03    100.36 o 
  -2   0  10     7435.74     7628.39    202.58 o 
  -1   0  10    20277.05    21251.12    371.58 o 
   0   0  10    25764.81    26395.17    391.93 o 
   1   0  10    26623.09    26922.61    400.94 o 
   2   0  10     3964.52     4146.22    122.37 o 
   3   0  10      231.52      344.81     97.00 o 
   4   0  10     2313.52     2712.81    220.64 o 
   5   0  10    11598.29    11567.00    439.39 o 
  -7   1  10     7682.44     7873.65    205.56 o 
  -6   1  10     2273.36     2513.25    155.70 o 
  -5   1  10     2360.34     2350.56     92.80 o 
  -4   1  10     5600.92     5779.02    134.54 o 
  -3   1  10    28429.17    29106.67    389.99 o 
  -2   1  10    15672.44    15761.58    226.50 o 
  -1   1  10     5230.30     5508.54    108.78 o 
   0   1  10       21.71      112.28     50.09 o 
   1   1  10     6609.74     7041.88    109.03 o 
   2   1  10    14835.46    15156.51    182.04 o 
   3   1  10    14313.96    14576.76    199.92 o 
   4   1  10     6415.08     6420.32    196.05 o 
   5   1  10      847.88      886.06    124.56 o 
  -7   2  10      667.14      681.84     70.20 o 
  -6   2  10     3050.35     3100.38    100.74 o 
  -5   2  10     5422.80     5691.56    239.11 o 
  -4   2  10     2917.17     3245.57    109.16 o 
  -3   2  10      152.68      352.58     59.03 o 
  -2   2  10     1454.05     1487.05     69.27 o 
  -1   2  10     7301.09     7524.27    130.81 o 
   0   2  10    12860.11    13076.78    176.84 o 
   1   2  10     3754.65     3797.75     77.75 o 
   2   2  10     1909.74     2034.83     71.45 o 
   3   2  10      216.56      236.98     68.50 o 
   4   2  10     2011.21     1897.89    111.04 o 
   5   2  10     6348.02     6310.20    220.62 o 
  -7   3  10      436.19      396.30     67.46 o 
  -6   3  10       67.92       67.22     80.63 o 
  -5   3  10      149.67      174.71     83.74 o 
  -4   3  10     1154.64     1154.82     88.03 o 
  -3   3  10     3696.14     3888.83    145.32 o 
  -2   3  10     1016.40      937.97     57.42 o 
  -1   3  10        9.44       47.02     57.47 o 
   0   3  10        0.17        0.58     61.28 o 
   1   3  10     2609.36     2741.63     73.95 o 
   2   3  10     2204.47     2232.99     75.53 o 
   3   3  10     1614.22     1509.99     72.18 o 
   4   3  10      536.83      533.67     95.26 o 
   5   3  10       79.97       97.89    111.84 o 
  -7   4  10      152.49       97.57     67.38 o 
  -6   4  10     1302.87     1305.93     86.54 o 
  -5   4  10      572.40      600.55     89.66 o 
  -4   4  10       68.64       58.98     75.53 o 
  -3   4  10     2030.53     2069.60     86.97 o 
  -2   4  10        2.83      -11.99     62.44 o 
  -1   4  10       30.14       46.45     56.70 o 
   0   4  10      586.62      610.72     61.87 o 
   1   4  10      320.10      294.69     61.89 o 
   2   4  10      133.98      108.68     59.87 o 
   3   4  10       75.45       56.82     68.14 o 
   4   4  10     1140.45     1088.53     97.25 o 
   5   4  10       55.79       48.49    124.11 o 
  -7   5  10     2669.65     2388.86    105.31 o 
  -6   5  10        9.25       61.47     90.51 o 
  -5   5  10      310.39      312.82     89.51 o 
  -4   5  10     1450.29     1442.90     82.99 o 
  -3   5  10     3445.72     3664.33    121.90 o 
  -2   5  10     5841.59     5865.52    120.12 o 
  -1   5  10      211.69      220.26     61.08 o 
   0   5  10      358.35      341.59     65.33 o 
   1   5  10      966.57     1050.03     69.77 o 
   2   5  10     6154.96     6125.16    116.65 o 
   3   5  10     5067.05     5074.23    127.62 o 
   4   5  10     2031.49     1932.26    110.96 o 
   5   5  10      534.56      433.19    109.83 o 
  -6   6  10     5712.27     5765.12    208.21 o 
  -5   6  10     8622.10     8712.84    200.84 o 
  -4   6  10     3961.30     4001.10    210.86 o 
  -3   6  10       96.86      180.64     78.15 o 
  -2   6  10      831.11      850.42     71.72 o 
  -1   6  10     6096.48     6159.53    126.28 o 
   0   6  10    13682.23    13898.87    198.92 o 
   1   6  10     6028.28     6252.17    137.18 o 
   2   6  10     1652.48     1599.85     82.99 o 
   3   6  10      365.43      374.30     81.85 o 
   4   6  10     6914.40     6887.06    218.97 o 
   5   6  10     8348.82     8620.96    283.06 o 
  -6   7  10     1252.59     1589.19    106.14 o 
  -5   7  10       31.00      147.74     90.26 o 
  -4   7  10     8584.27     8143.40    320.18 o 
  -3   7  10    15628.14    15709.74    289.86 o 
  -2   7  10    15472.79    15614.73    230.53 o 
  -1   7  10     3326.94     3462.95    104.03 o 
   0   7  10       18.11       33.86     73.46 o 
   1   7  10     9115.66     9049.91    181.67 o 
   2   7  10    19850.54    19734.32    315.58 o 
   3   7  10    12520.04    12374.64    372.91 o 
   4   7  10     7909.85     7633.58    189.93 o 
   5   7  10       82.51      125.86     97.44 o 
  -6   8  10     8521.33     7732.05    219.42 o 
  -5   8  10    13028.84    13072.68    310.39 o 
  -4   8  10     8762.75     8569.71    239.31 o 
  -3   8  10      244.17      376.96    102.08 o 
  -2   8  10     2440.66     2416.68    101.75 o 
  -1   8  10     9107.60     8981.11    172.72 o 
   0   8  10    21768.19    21527.58    379.41 o 
   1   8  10    15472.93    15443.91    242.27 o 
   2   8  10      283.80      337.60     92.41 o 
   3   8  10      400.20      427.04     88.39 o 
   4   8  10     3071.04     3014.42    121.36 o 
  -6   9  10     1622.49     1485.15    109.98 o 
  -5   9  10        6.89      161.32    113.21 o 
  -4   9  10     4918.17     4766.90    468.52 o 
  -3   9  10    15822.02    15188.11    386.53 o 
  -2   9  10    11090.55    10437.62    197.80 o 
  -1   9  10     4620.51     4449.05    130.15 o 
   0   9  10        2.55      -16.81     98.24 o 
   1   9  10     3766.90     3566.84    161.58 o 
   2   9  10     7448.12     7648.46    228.31 o 
   3   9  10     5056.18     4917.43    145.29 o 
   4   9  10     4014.23     3963.26    243.62 o 
  -5  10  10     4646.74     4356.96    212.50 o 
  -4  10  10     3213.15     3359.11    227.79 o 
  -3  10  10     1437.82     1345.57    140.10 o 
  -2  10  10       35.46       32.02    113.04 o 
  -1  10  10      634.27      586.53     98.40 o 
   0  10  10     1308.38     1217.93    101.66 o 
   1  10  10     2053.90     2036.40    135.00 o 
   2  10  10       31.99       16.32    114.80 o 
   3  10  10       55.46       52.44     96.30 o 
   4  10  10      342.35      304.38     92.55 o 
  -5  11  10       65.11       57.40     98.25 o 
  -4  11  10       25.49      -24.00    111.08 o 
  -3  11  10      184.36      195.08    132.56 o 
  -2  11  10      113.72       94.64    132.68 o 
  -1  11  10        1.32       -8.39    110.35 o 
   0  11  10       22.52      -19.43    106.38 o 
   1  11  10       36.55       19.50    106.89 o 
   2  11  10      234.78      305.36    101.08 o 
   3  11  10      168.54      122.28    102.78 o 
  -4  12  10     1253.85      878.27    112.95 o 
  -3  12  10      398.86      426.66    124.56 o 
  -2  12  10      539.43      557.58    128.65 o 
  -1  12  10     1753.30     1954.33    120.91 o 
   0  12  10     1558.11     1543.18    114.79 o 
   1  12  10     1339.00     1270.76    110.28 o 
   2  12  10      103.25      105.42     94.74 o 
   3  12  10       10.02       29.78     97.93 o 
  -4  13  10     1277.06     1070.56    220.25 o 
  -3  13  10     7642.88     7891.03    257.25 o 
  -2  13  10     7031.78     6670.95    241.74 o 
  -1  13  10     2138.14     1936.67    126.94 o 
   0  13  10       86.41       66.42    103.94 o 
   1  13  10     1336.61     1337.37    104.10 o 
   2  13  10     3619.03     3282.10    138.29 o 
  -3  14  10      587.49      445.93    102.53 o 
  -2  14  10     1678.69     1717.59    136.53 o 
  -1  14  10     4755.37     4404.64    433.91 o 
   0  14  10    10625.09    11163.81    399.26 o 
   1  14  10     9402.88     9090.38    223.56 o 
  -2  15  10     7740.29     7241.24    364.16 o 
  -1  15  10     2915.72     2807.85    296.49 o 
   0  15  10      115.06      132.63     81.49 o 
  -6   1  11     1253.08     1264.80    102.00 o 
  -5   1  11      487.57      699.54     93.89 o 
  -4   1  11      277.33      261.79     82.85 o 
  -3   1  11     4717.40     4774.96    123.89 o 
  -2   1  11     2692.61     3009.44    112.58 o 
  -1   1  11      476.10      525.03     69.98 o 
   0   1  11     1821.11     1910.40     68.05 o 
   1   1  11       23.21       38.93     59.05 o 
   2   1  11      744.25      854.88     65.36 o 
   3   1  11     2888.05     3125.07    122.56 o 
   4   1  11      732.87      635.53    132.33 o 
   5   1  11      928.04      844.96    109.17 o 
  -6   2  11     4943.35     5013.24    163.75 o 
  -5   2  11    12490.07    13065.75    272.66 o 
  -4   2  11     5668.22     5730.07    161.10 o 
  -3   2  11     3137.62     3657.11    172.78 o 
  -2   2  11       60.60      175.17     68.17 o 
  -1   2  11     3071.52     3198.72     88.27 o 
   0   2  11     7963.32     8351.29    145.45 o 
   1   2  11     6641.35     6828.57    124.56 o 
   2   2  11     7099.67     7010.98    191.63 o 
   3   2  11     1430.02     1528.64    131.43 o 
   4   2  11     1187.68     1221.11    157.46 o 
   5   2  11     5829.92     5165.64    184.69 o 
  -6   3  11     4371.86     4775.57    310.16 o 
  -5   3  11       15.14      232.81    101.91 o 
  -4   3  11     2273.78     2299.01     97.58 o 
  -3   3  11    16607.62    16480.38    274.17 o 
  -2   3  11    16274.94    16752.28    222.17 o 
  -1   3  11     7446.58     7722.23    142.30 o 
   0   3  11     1956.46     2190.11     96.68 o 
   1   3  11      559.06      644.53     65.50 o 
   2   3  11     7026.51     6916.03    148.49 o 
   3   3  11    12073.33    12361.27    239.50 o 
   4   3  11     8886.89     8656.71    300.04 o 
  -6   4  11     9596.32     9337.41    243.89 o 
  -5   4  11     6990.94     7265.07    189.87 o 
  -4   4  11     9858.16     9841.48    226.46 o 
  -3   4  11     3839.79     4223.87    135.81 o 
  -2   4  11       37.38      112.52     64.96 o 
  -1   4  11     3968.48     4191.04    121.46 o 
   0   4  11    16829.71    17457.58    293.03 o 
   1   4  11    14245.02    14630.71    223.74 o 
   2   4  11     3760.87     3566.29    180.08 o 
   3   4  11      108.89      149.81     80.45 o 
   4   4  11     2104.83     1968.31    125.88 o 
  -6   5  11     2525.72     2590.23    175.15 o 
  -5   5  11       18.84       76.41     95.73 o 
  -4   5  11     1402.19     1358.63    123.29 o 
  -3   5  11     7635.28     7456.37    166.74 o 
  -2   5  11     9830.60     9394.61    165.08 o 
  -1   5  11     6716.03     6883.65    123.64 o 
   0   5  11      850.12      923.93     74.85 o 
   1   5  11     1768.95     1793.64     74.37 o 
   2   5  11    10727.59    11185.51    252.72 o 
   3   5  11     7545.42     7821.85    181.25 o 
   4   5  11     9307.97     8665.38    246.67 o 
  -6   6  11     1505.11     1167.43    103.32 o 
  -5   6  11     1445.91     1332.87    125.43 o 
  -4   6  11     2681.32     2447.46    127.52 o 
  -3   6  11      915.10      797.89     83.98 o 
  -2   6  11      226.59      191.37     74.08 o 
  -1   6  11     2952.43     2938.69     96.28 o 
   0   6  11     5897.34     5726.10    189.96 o 
   1   6  11     5112.51     4733.49    220.48 o 
   2   6  11     4212.52     4521.18    154.62 o 
   3   6  11      378.52      341.50     86.58 o 
   4   6  11      736.60      685.54    107.17 o 
  -6   7  11      167.45      108.11     84.43 o 
  -5   7  11       68.33       20.55    109.19 o 
  -4   7  11      142.36       60.15    121.51 o 
  -3   7  11      251.74      175.22    100.00 o 
  -2   7  11      349.17      288.82     87.17 o 
  -1   7  11      442.67      401.11     77.51 o 
   0   7  11      273.60      220.43     74.96 o 
   1   7  11        8.07        9.87     90.69 o 
   2   7  11       83.72      120.15     91.60 o 
   3   7  11     1281.92     1217.46     98.64 o 
   4   7  11      342.05      226.15     89.94 o 
  -5   8  11       28.15       58.83    119.94 o 
  -4   8  11      628.83      419.65    126.90 o 
  -3   8  11      261.57      209.81    134.18 o 
  -2   8  11      593.91      473.24     95.05 o 
  -1   8  11      463.25      380.67     88.36 o 
   0   8  11     1167.39     1160.96     90.82 o 
   1   8  11     2049.03     2291.38    163.24 o 
   2   8  11       17.59      -16.43     93.79 o 
   3   8  11       70.07       77.34     85.71 o 
   4   8  11       73.54       61.99     77.97 o 
  -5   9  11     1601.73     1498.29    143.07 o 
  -4   9  11      440.70      486.84    147.55 o 
  -3   9  11     4061.57     4024.60    396.75 o 
  -2   9  11     5855.71     5344.47    305.58 o 
  -1   9  11     1636.84     1513.93    115.37 o 
   0   9  11     1430.56     1303.86    113.77 o 
   1   9  11      509.16      668.50    142.65 o 
   2   9  11     5137.14     5380.19    174.28 o 
   3   9  11     1960.84     1828.28    114.48 o 
  -5  10  11     8596.64     8239.92    272.51 o 
  -4  10  11     8519.73     8366.78    299.06 o 
  -3  10  11     4205.34     4310.61    303.06 o 
  -2  10  11       19.42       78.52    138.86 o 
  -1  10  11     3417.29     3312.23    217.24 o 
   0  10  11     9380.15     9069.65    234.26 o 
   1  10  11    12472.59    12720.24    460.53 o 
   2  10  11     2905.91     3029.54    126.81 o 
   3  10  11      609.06      469.16     99.47 o 
  -4  11  11     3792.31     3653.28    541.49 o 
  -3  11  11    11628.11    11747.03    507.83 o 
  -2  11  11    16068.49    15654.71    434.78 o 
  -1  11  11    10266.26    10027.03    299.34 o 
   0  11  11     1785.15     1677.51    134.84 o 
   1  11  11      798.29      814.58    119.06 o 
   2  11  11     4500.49     4531.28    192.94 o 
  -3  12  11     3576.23     3675.61    355.59 o 
  -2  12  11       57.85      115.66    126.55 o 
  -1  12  11     3651.60     3424.91    238.54 o 
   0  12  11    11589.60    11128.51    545.60 o 
   1  12  11     9889.62     9236.01    242.86 o 
   2  12  11     3275.24     2584.37    106.82 o 
  -2  13  11     5389.71     5450.39    208.31 o 
   0  13  11      229.13      196.74    105.35 o 
   1  13  11      797.08      584.59     93.91 o 
  -6   0  12     1775.68     1776.89    135.43 o 
  -5   0  12     4842.88     4807.38    221.83 o 
  -4   0  12    20846.53    21381.98    620.95 o 
  -3   0  12     5917.71     6324.76    429.11 o 
  -2   0  12      811.70     1007.60    104.94 o 
  -1   0  12     1354.32     1601.09    118.81 o 
   0   0  12    15185.44    15587.32    325.25 o 
   1   0  12    13085.22    13877.62    462.60 o 
   2   0  12     7804.84     7914.36    250.62 o 
   3   0  12     2202.71     2122.07    171.17 o 
   4   0  12      360.98      404.10    288.58 o 
  -6   1  12     7444.46     7555.39    300.46 o 
  -5   1  12     1932.19     2108.64    102.22 o 
  -4   1  12        5.58      408.43     93.25 o 
  -3   1  12     7264.27     7518.69    169.35 o 
  -2   1  12     7742.81     7875.60    169.93 o 
  -1   1  12     9631.90     9772.70    170.15 o 
   0   1  12     3312.26     3414.70    147.73 o 
   1   1  12      274.24      325.86     69.85 o 
   2   1  12     4620.71     4781.89    141.90 o 
   3   1  12     6549.31     6615.14    223.04 o 
   4   1  12     7564.27     7307.11    396.99 o 
  -6   2  12      894.85      757.26     91.10 o 
  -5   2  12     2937.32     2859.93    122.72 o 
  -4   2  12     8491.65     8797.38    224.04 o 
  -3   2  12     4515.49     4649.32    186.08 o 
  -2   2  12      658.73      803.87     78.13 o 
  -1   2  12     1302.95     1267.08     72.65 o 
   0   2  12     5906.74     5829.45    121.06 o 
   1   2  12     6397.24     6437.89    136.29 o 
   2   2  12     6036.08     6017.66    148.31 o 
   3   2  12      768.28      789.79     96.73 o 
   4   2  12      296.01      364.37    188.65 o 
  -5   3  12     1088.76     1051.30    102.65 o 
  -4   3  12       37.26       41.52    105.55 o 
  -3   3  12      528.39      555.32     99.96 o 
  -2   3  12     2854.83     2944.38    123.64 o 
  -1   3  12      212.92      266.33     70.53 o 
   0   3  12      855.86      796.38     69.20 o 
   1   3  12       87.60       88.35     75.93 o 
   2   3  12     3222.92     3032.70    147.88 o 
   3   3  12     1083.68      880.74     96.60 o 
   4   3  12     1697.05      993.55    446.44 o 
  -5   4  12      717.06      705.85    107.48 o 
  -4   4  12      472.52      441.49    104.25 o 
  -3   4  12        3.80       10.62     93.55 o 
  -2   4  12        3.83        1.36     82.69 o 
  -1   4  12       76.35       70.41     73.48 o 
   0   4  12      184.41      173.60     71.40 o 
   1   4  12       31.82       57.49     77.21 o 
   2   4  12      120.12       74.78     87.78 o 
   3   4  12      599.63      493.44     86.09 o 
  -5   5  12      334.57      422.38    105.62 o 
  -4   5  12     1412.52     1188.54    107.23 o 
  -3   5  12     5264.27     5226.37    172.76 o 
  -2   5  12     5481.01     5494.29    149.86 o 
  -1   5  12     4346.16     4518.58    129.11 o 
   0   5  12     4859.06     5042.62    148.61 o 
   1   5  12       10.71       37.28     81.60 o 
   2   5  12      311.84      388.15     93.28 o 
   3   5  12     1547.17     1550.72    136.77 o 
  -5   6  12     8115.25     7742.51    223.66 o 
  -4   6  12     9211.43     9133.02    257.87 o 
  -3   6  12     6589.03     6616.72    175.37 o 
  -2   6  12      149.89      257.73     88.96 o 
  -1   6  12     1384.81     1285.19     93.55 o 
   0   6  12     8007.95     8293.94    229.43 o 
   1   6  12    12761.27    13880.21    336.78 o 
   2   6  12     7834.80     7772.02    200.22 o 
   3   6  12     4678.54     4391.08    145.39 o 
  -5   7  12      842.91      827.36    126.58 o 
  -4   7  12      562.00      493.15    111.89 o 
  -3   7  12     6416.61     6050.46    201.11 o 
  -2   7  12    18139.29    17862.70    316.32 o 
  -1   7  12     9792.39    10133.83    208.65 o 
   0   7  12     6167.18     6379.18    201.65 o 
   1   7  12      416.71      424.35    117.90 o 
   2   7  12     3533.15     3521.37    268.94 o 
   3   7  12     6709.67     5762.35    720.54 o 
  -4   8  12     8330.56     7920.37    301.38 o 
  -3   8  12     8937.89     8874.75    489.95 o 
  -2   8  12      543.92      527.77    121.15 o 
  -1   8  12     1376.90     1423.10    126.32 o 
   0   8  12     8053.82     8418.95    228.64 o 
   1   8  12    16232.16    16428.14    334.76 o 
   2   8  12     9808.55     9553.67    223.58 o 
  -4   9  12      185.70      261.52    130.90 o 
  -3   9  12     4880.69     4599.68    444.74 o 
  -2   9  12     5485.36     5663.68    218.94 o 
  -1   9  12     7433.29     6970.85    229.15 o 
   0   9  12     4379.92     4166.70    166.72 o 
   1   9  12      122.75       85.32    116.49 o 
   2   9  12     1843.50     1600.19    115.78 o 
  -3  10  12     2809.93     2609.04    183.09 o 
  -2  10  12      621.43      579.72    135.50 o 
  -1  10  12      212.44      153.96    106.16 o 
   0  10  12      708.48      572.41    118.45 o 
   1  10  12     2197.36     1995.93    126.95 o 
  -3  11  12      307.67      320.51    134.70 o 
  -2  11  12       54.57       27.97    125.68 o 
  -1  11  12       38.93        2.11     96.94 o 
   0  11  12      105.25       57.99    107.92 o 
   1  11  12       20.32      -36.77    128.87 o 
  -1  12  12       34.20       56.72     90.63 o 
  -5   1  13      924.35      870.82    132.64 o 
  -4   1  13      170.26      289.94     93.54 o 
  -3   1  13      534.62      536.42     99.42 o 
  -2   1  13     1202.41     1269.60     89.43 o 
  -1   1  13     1591.29     1700.60     89.88 o 
   0   1  13     2405.79     2402.42    110.60 o 
   1   1  13       93.52      115.82     86.50 o 
   2   1  13      120.59      142.86     82.96 o 
   3   1  13      626.63      492.59    115.99 o 
  -5   2  13     2506.56     2440.62    153.25 o 
  -4   2  13     8416.11     8415.66    234.45 o 
  -3   2  13     6200.33     6118.73    201.22 o 
  -2   2  13     1937.41     2210.55    107.66 o 
  -1   2  13        2.57       99.55     81.48 o 
   0   2  13     4936.44     5048.97    127.28 o 
   1   2  13     6170.39     6329.20    154.02 o 
   2   2  13     3884.56     3731.79    219.94 o 
   3   2  13     2417.58     2247.84    132.43 o 
  -5   3  13     3437.27     3605.90    245.78 o 
  -4   3  13      204.51      481.06    100.97 o 
  -3   3  13     2036.66     2012.07    113.77 o 
  -2   3  13     7342.52     7500.97    196.88 o 
  -1   3  13    11611.13    11650.58    226.48 o 
   0   3  13     7116.02     7316.20    152.33 o 
   1   3  13     1039.80      992.36     79.33 o 
   2   3  13      166.21      193.42     86.14 o 
  -4   4  13    12829.80    12882.59    270.51 o 
  -3   4  13     8124.10     8447.25    194.48 o 
  -2   4  13     2385.37     2471.88    118.44 o 
  -1   4  13       19.95       98.40     88.87 o 
   0   4  13     3895.07     3881.87    121.33 o 
   1   4  13     8895.10     9138.51    204.59 o 
   2   4  13     9144.82     8919.94    292.53 o 
  -4   5  13      139.53      225.45    100.53 o 
  -3   5  13      799.56      864.06     95.09 o 
  -2   5  13     3297.35     3182.81    117.96 o 
  -1   5  13     7648.83     7944.14    182.62 o 
   0   5  13     4251.08     4415.28    136.04 o 
   1   5  13     2251.93     2150.08    104.37 o 
   2   5  13      735.50      734.38     93.07 o 
  -4   6  13     3698.31     3072.99    233.01 o 
  -3   6  13     1827.21     1866.37    101.16 o 
  -2   6  13      718.98      605.68     88.07 o 
  -1   6  13       72.07       66.57     88.29 o 
   0   6  13      999.03      910.21    108.81 o 
   1   6  13     3749.61     3592.03    272.22 o 
   2   6  13     4146.26     4120.84    139.43 o 
  -3   7  13      108.62       72.44    143.55 o 
  -2   7  13       47.54       48.75     93.00 o 
  -1   7  13      104.55       70.92    106.56 o 
   0   7  13      958.92      903.49    108.92 o 
   1   7  13        4.48       -8.82     97.08 o 
  -3   8  13      436.43      293.33    124.93 o 
  -2   8  13       76.61       14.54    110.95 o 
  -1   8  13       21.91      -39.40    117.13 o 
   0   8  13      360.89      368.39    116.17 o 
   1   8  13     1211.49      935.34    110.56 o 
  -2   9  13     2099.07     1652.26    184.23 o 
  -1   9  13     3176.40     2872.70    347.58 o 
   0   9  13     2322.28     1913.52    182.49 o 
  -3   0  14    17451.99    16682.71    678.56 o 
  -2   0  14     7797.42     8489.12    334.05 o 
  -1   0  14     1596.40     1830.04    120.32 o 
   0   0  14      351.15      438.26    105.83 o 
   1   0  14     7726.56     7613.06    401.18 o 
  -3   1  14       15.52      323.80     95.11 o 
  -2   1  14     4117.35     4308.96    194.73 o 
  -1   1  14    11023.74    10980.16    191.22 o 
   0   1  14     9170.21     9156.80    174.23 o 
   1   1  14     5992.27     5791.59    196.72 o 
  -3   2  14     5405.76     5618.88    189.65 o 
  -2   2  14     4146.54     4048.95    176.62 o 
  -1   2  14      981.97     1049.97     79.35 o 
   0   2  14      213.79      224.20     76.92 o 
   1   2  14     2283.78     2252.41    104.83 o 
  -3   3  14      494.55      502.88    107.28 o 
  -2   3  14       39.60       61.89     89.14 o 
  -1   3  14     1071.42      894.95     88.56 o 
   0   3  14      526.68      554.06     85.30 o 
   1   3  14      237.49      213.93     89.63 o 
  -3   4  14      341.58      318.93     92.59 o 
  -2   4  14       16.55       -7.66     88.80 o 
  -1   4  14       20.84       45.85     85.55 o 
   0   4  14       96.65      126.26     82.08 o 
  -2   5  14     1297.02     1225.59     91.68 o 
  -1   5  14     2861.38     2543.74    131.64 o 
   0   5  14     4066.81     3949.50    202.21 o 
  -1   6  14      662.99      586.08    109.54 o 
                                                 
